# Supplementary material for: Deciphering the gut microbiome of grass carp through multi-omics approach
Source: Microbiome. 2024 Jan 3;12:2. doi: 10.1186/s40168-023-01715-7 (PMC10763231; doi:10.1186/s40168-023-01715-7)
Supplement: Supplementary file 3 — Additional file 2: Table S1. Summary of metagenomic sequencing data. Table S2. The identification of Open Reading Fram (ORF) of the metagenomic. Table S3. Taxonomic and functional annotation of non-redundant genes. Table S4. KEGG annotation of non-redundant genes. Table S5. eggNOG annotation of non-redundant genes. Table S6. High-quality MAGs. Table S7. 18 SGBs were taxonomically annotated through the Genome Taxonomy Database Toolkit. Table S8. Microbiota-derived acetate affected gut metabolism. Table S9. Microbiota-derived acetate affected liver metabolism. Table S10. Metagenomes of identified predominant phyla, families, genera, and species of microbiota. Table S11. Metagenomes of identified predominant family, genus, and species of viruses. Table S12. Experimental formulations for different diets of Largemouth bass. [file 40168_2023_1715_MOESM2_ESM.xls]

## Sheet: Table S1
Table S1. Summary of metagenomic sequencing data.
Samples	Clean data base(bp)	Number of Reads	Contig Number	N50(bp)	GC(%)
CD1W1	6345255744	20347816	73974	1857	47.18
CD1W2	6832169578	12363281	67471	1199	43.04
CD1W3	6417348298	13390699	68791	1562	47.2
CD1W4	6332557724	12393978	51075	1931	45.75
CD1W5	6511371092	19373082	48329	2481	45.33
CD1W6	6918762480	22837503	78449	2054	46.69
CD3W1	6251015380	4273262	48543	861	41.37
CD3W2	6110760264	6563659	53386	1168	41.61
CD3W3	6900119502	17042012	78385	1767	44.99
CD3W4	7332927834	7469107	52673	908	40.04
CD3W5	7202254614	9983217	101112	708	38.96
CD3W6	6106156436	7830492	74599	695	38.11
HD1W1	6138240228	17469187	56106	2180	44.72
HD1W2	6381541744	12872744	54876	1574	43.88
HD1W3	6047304160	15295965	46404	2457	45.27
HD1W4	6166160936	11080014	51369	1726	44.96
HD1W5	6442606754	7760054	42751	1262	42.59
HD1W6	7193277466	9268199	60301	1260	43.69
HD3W1	7722411790	19917156	65626	1947	45.16
HD3W2	7324863962	17665644	53876	2301	46.33
HD3W3	6109341502	10434602	55478	1390	41.57
HD3W4	6616992518	18916571	49099	2977	44.6
HD3W5	6110094714	10650641	80109	736	38.18
HD3W6	6317317860	13757437	59162	1880	41.52
OD1W1	6196656128	19550836	50088	2239	46.23
OD1W2	6171483894	12610185	48781	1965	47.01
OD1W3	6253125382	7621819	41184	1256	42.64
OD1W4	6037429406	8843903	46513	1417	43.16
OD1W5	6052482294	19091060	51097	2222	45.6
OD1W6	6376331092	18664101	47931	2101	45.72
OD3W1	6811027376	21022843	62126	2492	45.62
OD3W2	6115771934	14580585	54091	2153	41.05
OD3W3	7465862108	10958197	57600	1804	42.49
OD3W4	6243993846	5703559	48286	987	39.35
OD3W5	6799552776	13243882	74704	1255	41.02
OD3W6	6361507508	6007801	45567	923	38.94
Total	234716076324	476855093	2099912	/	/
Mean	6519891009	1.3246e+07	58330.9	1658.19	43.3769
Note: Clean data base(bp) : data volume after quality control; Number of Reads: the number of reads of the final valid data; Contig Numbers: the number of contigs after assembly; N50: contigs are sorted from long to short and the cumulative length is counted. When a contig is added so that the cumulative length is equal to half of the sum of the length of all contigs, the length of this contig is…

## Sheet: Table S2
Table S2. The identification of Open Reading Fram (ORF) of the metagenomic
Sample ID	Gene number	Total length(bp)	Average(bp)	Max length(bp)	Min length(bp)
CD1W1	141949	91307064	643	12390	102
CD1W2	95739	56454111	589	11043	102
CD1W3	116955	72349947	618	11043	102
CD1W4	86069	56369772	654	11043	102
CD1W5	101742	67923327	667	13743	102
CD1W6	157640	102959724	653	12390	102
CD3W1	44794	22164039	494	8277	102
CD3W2	60964	37189074	610	8568	102
CD3W3	140888	89765187	637	13740	102
CD3W4	51481	26983110	524	15768	102
CD3W5	69976	31088388	444	8277	102
CD3W6	48512	21172476	436	7542	102
HD1W1	111319	74638563	670	9564	102
HD1W2	90608	56995992	629	9360	102
HD1W3	91127	62600808	686	8970	102
HD1W4	87924	56961858	647	9564	102
HD1W5	54108	33059466	610	10530	102
HD1W6	82732	50116158	605	8895	102
HD3W1	118756	78220614	658	9516	102
HD3W2	100374	68232765	679	9516	102
HD3W3	75190	47097507	626	11439	102
HD3W4	93094	63605994	683	11439	102
HD3W5	56865	28727097	505	8550	102
HD3W6	102815	67922730	660	9516	102
OD1W1	101589	68751477	676	12549	102
OD1W2	88155	57971121	657	15768	102
OD1W3	55051	33420471	607	9432	102
OD1W4	70668	43674165	618	13554	102
OD1W5	103312	68742390	665	12549	102
OD1W6	94975	62716353	660	12549	102
OD3W1	128778	85938174	667	13740	102
OD3W2	98452	65821314	668	13740	102
OD3W3	87926	57283167	651	13740	102
OD3W4	50341	28007352	556	10653	102
OD3W5	92941	56024016	602	9516	102
OD3W6	43264	24111915	557	8277	102
Total	3197073	/	/	/	/
Mean	88807.6	5.60102e+07	616.972	11020.8	102
Note: Genes Numbers: the number of genes predicted; Total Length: the sum of bases of all predicted genes; Average Length: the average base number of the predicted gene.

## Sheet: Table S3
Table S3. Taxonomic and functional annotation of non-redundant genes
#geneID	function	Nr_target_id	E-value	Percent-identity	Query-cover	score	Taxonomy
geneset000144620	hypothetical protein DRP08_03595, partial [Candidatus Aenigmarchaeota archaeon]	gi|1491344238|ref|RLJ03416.1|	2.6e-14	38.78	85.98	88	k__Archaea; p__Candidatus_Aenigmarchaeota; c__Unclassified; o__Unclassified; f__Unclassified; g__Unclassified; s__Candidatus_Aenigmarchaeota_archaeon
geneset000191358	hypothetical protein DRP08_03595, partial [Candidatus Aenigmarchaeota archaeon]	gi|1491344238|ref|RLJ03416.1|	2.2e-22	39.77	71.72	115	k__Archaea; p__Candidatus_Aenigmarchaeota; c__Unclassified; o__Unclassified; f__Unclassified; g__Unclassified; s__Candidatus_Aenigmarchaeota_archaeon
geneset000239692	restriction endonuclease subunit S [Candidatus Aenigmarchaeota archaeon]	gi|1491339285|ref|RLI99118.1|	2.3e-14	53.97	96.92	87	k__Archaea; p__Candidatus_Aenigmarchaeota; c__Unclassified; o__Unclassified; f__Unclassified; g__Unclassified; s__Candidatus_Aenigmarchaeota_archaeon
geneset000264737	serpin family protein [Candidatus Aenigmarchaeota archaeon]	gi|1491345285|ref|RLJ04250.1|	2.8e-26	57.89	93.44	127	k__Archaea; p__Candidatus_Aenigmarchaeota; c__Unclassified; o__Unclassified; f__Unclassified; g__Unclassified; s__Candidatus_Aenigmarchaeota_archaeon
geneset000270970	serpin family protein [Candidatus Aenigmarchaeota archaeon]	gi|1491345285|ref|RLJ04250.1|	4.9e-19	54.64	92.31	103	k__Archaea; p__Candidatus_Aenigmarchaeota; c__Unclassified; o__Unclassified; f__Unclassified; g__Unclassified; s__Candidatus_Aenigmarchaeota_archaeon
geneset000351177	hypothetical protein DRP08_03595, partial [Candidatus Aenigmarchaeota archaeon]	gi|1491344238|ref|RLJ03416.1|	7.7e-26	40.74	57.14	127	k__Archaea; p__Candidatus_Aenigmarchaeota; c__Unclassified; o__Unclassified; f__Unclassified; g__Unclassified; s__Candidatus_Aenigmarchaeota_archaeon
geneset000018826	S-methyl-5&apos;-thioadenosine phosphorylase [Candidatus Bathyarchaeota archaeon]	gi|1491216209|ref|RLG93816.1|	1.6e-27	83.33	97.3	131	k__Archaea; p__Candidatus_Bathyarchaeota; c__Unclassified; o__Unclassified; f__Unclassified; g__Unclassified; s__Candidatus_Bathyarchaeota_archaeon
geneset000122955	nicotinate phosphoribosyltransferase [Candidatus Bathyarchaeota archaeon]	gi|1491269565|ref|RLI38829.1|	2.9e-111	47	97.68	411	k__Archaea; p__Candidatus_Bathyarchaeota; c__Unclassified; o__Unclassified; f__Unclassified; g__Unclassified; s__Candidatus_Bathyarchaeota_archaeon
geneset000261186	peptidase M60 [Candidatus Bathyarchaeota archaeon]	gi|1491232375|ref|RLI07268.1|	7.7e-98	63.81	100	366	k__Archaea; p__Candidatus_Bathyarchaeota; c__Unclassified; o__Unclassified; f__Unclassified; g__Unclassified; s__Candidatus_Bathyarchaeota_archaeon
geneset000330177	hypothetical protein DRO61_10975 [Candidatus Bathyarchaeota archaeon]	gi|1491277319|ref|RLI45231.1|	8.8e-06	31.63	66.22	59	k__Archaea; p__Candidatus_Bathyarchaeota; c__Unclassified; o__Unclassified; f__Unclassified; g__Unclassified; s__Candidatus_Bathyarchaeota_archaeon
geneset000381200	hypothetical protein DRO66_05125 [Candidatus Bathyarchaeota archaeon]	gi|1491267093|ref|RLI36692.1|	7.4e-35	29.86	93.95	157	k__Archaea; p__Candidatus_Bathyarchaeota; c__Unclassified; o__Unclassified; f__Unclassified; g__Unclassified; s__Candidatus_Bathyarchaeota_archaeon
geneset000430160	GIY-YIG nuclease family protein [Candidatus Bathyarchaeota archaeon]	gi|1463522245|ref|WP_116578879.1|	8e-16	48.78	84.54	92	k__Archaea; p__Candidatus_Bathyarchaeota; c__Unclassified; o__Unclassified; f__Unclassified; g__Unclassified; s__Candidatus_Bathyarchaeota_archaeon
geneset000442548	ribonucleoside-diphosphate reductase subunit alpha, partial [Candidatus Bathyarchaeota archaeon]	gi|1491277042|ref|RLI45010.1|	7.2e-68	57.78	100	266	k__Archaea; p__Candidatus_Bathyarchaeota; c__Unclassified; o__Unclassified; f__Unclassified; g__Unclassified; s__Candidatus_Bathyarchaeota_archaeon
geneset000536523	hypothetical protein DRO66_08390 [Candidatus Bathyarchaeota archaeon]	gi|1491264722|ref|RLI34699.1|	1.5e-57	40.79	96.11	232	k__Archaea; p__Candidatus_Bathyarchaeota; c__Unclassified; o__Unclassified; f__Unclassified; g__Unclassified; s__Candidatus_Bathyarchaeota_archaeon
geneset000537399	peptidase M60 [Candidatus Bathyarchaeota archaeon]	gi|1491232375|ref|RLI07268.1|	6e-22	60.53	97.44	112	k__Archaea; p__Candidatus_Bathyarchaeota; c__Unclassified; o__Unclassified; f__Unclassified; g__Unclassified; s__Candidatus_Bathyarchaeota_archaeon
geneset000207390	beta-methylgalactoside transporter inner membrane component [Candidatus Bathyarchaeota archaeon BA1]	gi|939575338|ref|KPV65144.1|	7.2e-14	43.75	79.34	86	k__Archaea; p__Candidatus_Bathyarchaeota; c__Unclassified; o__Unclassified; f__Unclassified; g__Unclassified; s__Candidatus_Bathyarchaeota_archaeon_BA1
geneset000065287	hypothetical protein COZ60_01170, partial [Candidatus Bathyarchaeota archaeon CG_4_8_14_3_um_filter_42_8]	gi|1278161431|ref|PIX32056.1|	1.1e-25	41.83	74.15	126	k__Archaea; p__Candidatus_Bathyarchaeota; c__Unclassified; o__Unclassified; f__Unclassified; g__Unclassified; s__Candidatus_Bathyarchaeota_archaeon_CG_4_8_14_3_um_filter_42_8
geneset000264913	hypothetical protein COZ60_01170, partial [Candidatus Bathyarchaeota archaeon CG_4_8_14_3_um_filter_42_8]	gi|1278161431|ref|PIX32056.1|	2.3e-23	44.7	62.56	118	k__Archaea; p__Candidatus_Bathyarchaeota; c__Unclassified; o__Unclassified; f__Unclassified; g__Unclassified; s__Candidatus_Bathyarchaeota_archaeon_CG_4_8_14_3_um_filter_42_8
geneset000200058	hypothetical protein A3K80_09220 [Candidatus Bathyarchaeota archaeon RBG_13_38_9]	gi|1083052596|ref|OGD52551.1|	1.6e-08	35.46	95.12	68	k__Archaea; p__Candidatus_Bathyarchaeota; c__Unclassified; o__Unclassified; f__Unclassified; g__Unclassified; s__Candidatus_Bathyarchaeota_archaeon_RBG_13_38_9
geneset000553972	hypothetical protein AC481_07030 [miscellaneous Crenarchaeota group archaeon SMTZ-80]	gi|921065616|ref|KON26531.1|	1.5e-59	41.11	98.09	239	k__Archaea; p__Candidatus_Bathyarchaeota; c__Unclassified; o__Unclassified; f__Unclassified; g__Unclassified; s__miscellaneous_Crenarchaeota_group_archaeon_SMTZ-80
geneset000308919	alanine--tRNA ligase [Candidatus Diapherotrites archaeon CG09_land_8_20_14_0_10_32_12]	gi|1277787127|ref|PIU03037.1|	1.4e-22	43.07	89.47	115	k__Archaea; p__Candidatus_Diapherotrites; c__Unclassified; o__Unclassified; f__Unclassified; g__Unclassified; s__Candidatus_Diapherotrites_archaeon_CG09_land_8_20_14_0_10_32_12
geneset000313361	hypothetical protein DRP02_09020, partial [Candidatus Heimdallarchaeota archaeon]	gi|1491306043|ref|RLI70055.1|	7.3e-08	28.11	62.69	67	k__Archaea; p__Candidatus_Heimdallarchaeota; c__Unclassified; o__Unclassified; f__Unclassified; g__Unclassified; s__Candidatus_Heimdallarchaeota_archaeon
geneset000012340	hypothetical protein CEE45_17550, partial [Candidatus Heimdallarchaeota archaeon B3-JM-08]	gi|1390389713|ref|PWI46299.1|	2.3e-19	48.72	76.92	104	k__Archaea; p__Candidatus_Heimdallarchaeota; c__Unclassified; o__Unclassified; f__Unclassified; g__Unclassified; s__Candidatus_Heimdallarchaeota_archaeon_B3-JM-08
geneset000046248	hypothetical protein CEE45_17550, partial [Candidatus Heimdallarchaeota archaeon B3-JM-08]	gi|1390389713|ref|PWI46299.1|	1.6e-10	31.76	63.92	75	k__Archaea; p__Candidatus_Heimdallarchaeota; c__Unclassified; o__Unclassified; f__Unclassified; g__Unclassified; s__Candidatus_Heimdallarchaeota_archaeon_B3-JM-08
geneset000049256	hypothetical protein CEE45_17550, partial [Candidatus Heimdallarchaeota archaeon B3-JM-08]	gi|1390389713|ref|PWI46299.1|	5.2e-26	58.16	97.03	126	k__Archaea; p__Candidatus_Heimdallarchaeota; c__Unclassified; o__Unclassified; f__Unclassified; g__Unclassified; s__Candidatus_Heimdallarchaeota_archaeon_B3-JM-08
geneset000049783	hypothetical protein CEE45_17550, partial [Candidatus Heimdallarchaeota archaeon B3-JM-08]	gi|1390389713|ref|PWI46299.1|	1.8e-09	46.27	94.2	70	k__Archaea; p__Candidatus_Heimdallarchaeota; c__Unclassified; o__Unclassified; f__Unclassified; g__Unclassified; s__Candidatus_Heimdallarchaeota_archaeon_B3-JM-08
geneset000050195	hypothetical protein CEE45_17550, partial [Candidatus Heimdallarchaeota archaeon B3-JM-08]	gi|1390389713|ref|PWI46299.1|	1.8e-49	62.25	98.69	204	k__Archaea; p__Candidatus_Heimdallarchaeota; c__Unclassified; o__Unclassified; f__Unclassified; g__Unclassified; s__Candidatus_Heimdallarchaeota_archaeon_B3-JM-08
geneset000052777	hypothetical protein CEE45_17550, partial [Candidatus Heimdallarchaeota archaeon B3-JM-08]	gi|1390389713|ref|PWI46299.1|	1.2e-20	43.18	91.18	109	k__Archaea; p__Candidatus_Heimdallarchaeota; c__Unclassified; o__Unclassified; f__Unclassified; g__Unclassified; s__Candidatus_Heimdallarchaeota_archaeon_B3-JM-08
geneset000071417	hypothetical protein CEE45_17550, partial [Candidatus Heimdallarchaeota archaeon B3-JM-08]	gi|1390389713|ref|PWI46299.1|	1.3e-26	51.16	96	128	k__Archaea; p__Candidatus_Heimdallarchaeota; c__Unclassified; o__Unclassified; f__Unclassified; g__Unclassified; s__Candidatus_Heimdallarchaeota_archaeon_B3-JM-08
geneset000071530	hypothetical protein CEE45_17550, partial [Candidatus Heimdallarchaeota archaeon B3-JM-08]	gi|1390389713|ref|PWI46299.1|	1.8e-29	56.14	85.71	138	k__Archaea; p__Candidatus_Heimdallarchaeota; c__Unclassified; o__Unclassified; f__Unclassified; g__Unclassified; s__Candidatus_Heimdallarchaeota_archaeon_B3-JM-08
geneset000071659	hypothetical protein CEE45_17550, partial [Candidatus Heimdallarchaeota archaeon B3-JM-08]	gi|1390389713|ref|PWI46299.1|	1.4e-61	67.05	98.88	245	k__Archaea; p__Candidatus_Heimdallarchaeota; c__Unclassified; o__Unclassified; f__Unclassified; g__Unclassified; s__Candidatus_Heimdallarchaeota_archaeon_B3-JM-08
geneset000072672	hypothetical protein CEE45_17550, partial [Candidatus Heimdallarchaeota archaeon B3-JM-08]	gi|1390389713|ref|PWI46299.1|	1.6e-10	50	94.12	74	k__Archaea; p__Candidatus_Heimdallarchaeota; c__Unclassified; o__Unclassified; f__Unclassified; g__Unclassified; s__Candidatus_Heimdallarchaeota_archaeon_B3-JM-08
geneset000079936	hypothetical protein CEE45_17880, partial [Candidatus Heimdallarchaeota archaeon B3-JM-08]	gi|1390389616|ref|PWI46234.1|	1.3e-117	53.87	100	432	k__Archaea; p__Candidatus_Heimdallarchaeota; c__Unclassified; o__Unclassified; f__Unclassified; g__Unclassified; s__Candidatus_Heimdallarchaeota_archaeon_B3-JM-08
geneset000080166	hypothetical protein CEE45_17550, partial [Candidatus Heimdallarchaeota archaeon B3-JM-08]	gi|1390389713|ref|PWI46299.1|	1.7e-23	58.43	94.68	117	k__Archaea; p__Candidatus_Heimdallarchaeota; c__Unclassified; o__Unclassified; f__Unclassified; g__Unclassified; s__Candidatus_Heimdallarchaeota_archaeon_B3-JM-08
geneset000087165	hypothetical protein CEE45_17550, partial [Candidatus Heimdallarchaeota archaeon B3-JM-08]	gi|1390389713|ref|PWI46299.1|	3.2e-15	56.41	100	90	k__Archaea; p__Candidatus_Heimdallarchaeota; c__Unclassified; o__Unclassified; f__Unclassified; g__Unclassified; s__Candidatus_Heimdallarchaeota_archaeon_B3-JM-08
geneset000093633	hypothetical protein CEE45_17550, partial [Candidatus Heimdallarchaeota archaeon B3-JM-08]	gi|1390389713|ref|PWI46299.1|	7.5e-36	55.81	72.88	159	k__Archaea; p__Candidatus_Heimdallarchaeota; c__Unclassified; o__Unclassified; f__Unclassified; g__Unclassified; s__Candidatus_Heimdallarchaeota_archaeon_B3-JM-08
geneset000094810	hypothetical protein CEE45_17550, partial [Candidatus Heimdallarchaeota archaeon B3-JM-08]	gi|1390389713|ref|PWI46299.1|	8.2e-06	52.63	31.11	60	k__Archaea; p__Candidatus_Heimdallarchaeota; c__Unclassified; o__Unclassified; f__Unclassified; g__Unclassified; s__Candidatus_Heimdallarchaeota_archaeon_B3-JM-08
geneset000096822	hypothetical protein CEE45_17550, partial [Candidatus Heimdallarchaeota archaeon B3-JM-08]	gi|1390389713|ref|PWI46299.1|	2.9e-59	62.09	98.91	237	k__Archaea; p__Candidatus_Heimdallarchaeota; c__Unclassified; o__Unclassified; f__Unclassified; g__Unclassified; s__Candidatus_Heimdallarchaeota_archaeon_B3-JM-08
geneset000110929	hypothetical protein CEE45_17550, partial [Candidatus Heimdallarchaeota archaeon B3-JM-08]	gi|1390389713|ref|PWI46299.1|	5.8e-15	45.05	62.86	90	k__Archaea; p__Candidatus_Heimdallarchaeota; c__Unclassified; o__Unclassified; f__Unclassified; g__Unclassified; s__Candidatus_Heimdallarchaeota_archaeon_B3-JM-08
geneset000111283	hypothetical protein CEE45_17550, partial [Candidatus Heimdallarchaeota archaeon B3-JM-08]	gi|1390389713|ref|PWI46299.1|	1.4e-07	62.5	61.54	64	k__Archaea; p__Candidatus_Heimdallarchaeota; c__Unclassified; o__Unclassified; f__Unclassified; g__Unclassified; s__Candidatus_Heimdallarchaeota_archaeon_B3-JM-08
geneset000113119	hypothetical protein CEE45_17550, partial [Candidatus Heimdallarchaeota archaeon B3-JM-08]	gi|1390389713|ref|PWI46299.1|	2.4e-36	52.99	80.24	161	k__Archaea; p__Candidatus_Heimdallarchaeota; c__Unclassified; o__Unclassified; f__Unclassified; g__Unclassified; s__Candidatus_Heimdallarchaeota_archaeon_B3-JM-08
geneset000121378	hypothetical protein CEE45_17550, partial [Candidatus Heimdallarchaeota archaeon B3-JM-08]	gi|1390389713|ref|PWI46299.1|	5.4e-20	47.75	87.4	106	k__Archaea; p__Candidatus_Heimdallarchaeota; c__Unclassified; o__Unclassified; f__Unclassified; g__Unclassified; s__Candidatus_Heimdallarchaeota_archaeon_B3-JM-08
geneset000135322	hypothetical protein CEE45_17550, partial [Candidatus Heimdallarchaeota archaeon B3-JM-08]	gi|1390389713|ref|PWI46299.1|	6.6e-34	59.35	95.31	152	k__Archaea; p__Candidatus_Heimdallarchaeota; c__Unclassified; o__Unclassified; f__Unclassified; g__Unclassified; s__Candidatus_Heimdallarchaeota_archaeon_B3-JM-08
geneset000136090	hypothetical protein CEE45_17550, partial [Candidatus Heimdallarchaeota archaeon B3-JM-08]	gi|1390389713|ref|PWI46299.1|	3.5e-60	59.14	98.94	240	k__Archaea; p__Candidatus_Heimdallarchaeota; c__Unclassified; o__Unclassified; f__Unclassified; g__Unclassified; s__Candidatus_Heimdallarchaeota_archaeon_B3-JM-08
geneset000139619	hypothetical protein CEE45_17550, partial [Candidatus Heimdallarchaeota archaeon B3-JM-08]	gi|1390389713|ref|PWI46299.1|	5.8e-33	53.54	96.21	149	k__Archaea; p__Candidatus_Heimdallarchaeota; c__Unclassified; o__Unclassified; f__Unclassified; g__Unclassified; s__Candidatus_Heimdallarchaeota_archaeon_B3-JM-08
geneset000140364	hypothetical protein CEE45_17550, partial [Candidatus Heimdallarchaeota archaeon B3-JM-08]	gi|1390389713|ref|PWI46299.1|	1.8e-26	42.96	69.94	128	k__Archaea; p__Candidatus_Heimdallarchaeota; c__Unclassified; o__Unclassified; f__Unclassified; g__Unclassified; s__Candidatus_Heimdallarchaeota_archaeon_B3-JM-08
geneset000140508	hypothetical protein CEE45_17550, partial [Candidatus Heimdallarchaeota archaeon B3-JM-08]	gi|1390389713|ref|PWI46299.1|	3.4e-31	33.33	99.58	144	k__Archaea; p__Candidatus_Heimdallarchaeota; c__Unclassified; o__Unclassified; f__Unclassified; g__Unclassified; s__Candidatus_Heimdallarchaeota_archaeon_B3-JM-08
geneset000141459	hypothetical protein CEE45_17550, partial [Candidatus Heimdallarchaeota archaeon B3-JM-08]	gi|1390389713|ref|PWI46299.1|	4.6e-08	38.14	79.51	67	k__Archaea; p__Candidatus_Heimdallarchaeota; c__Unclassified; o__Unclassified; f__Unclassified; g__Unclassified; s__Candidatus_Heimdallarchaeota_archaeon_B3-JM-08
geneset000143777	hypothetical protein CEE45_17880, partial [Candidatus Heimdallarchaeota archaeon B3-JM-08]	gi|1390389616|ref|PWI46234.1|	5.3e-44	55.92	93.25	186	k__Archaea; p__Candidatus_Heimdallarchaeota; c__Unclassified; o__Unclassified; f__Unclassified; g__Unclassified; s__Candidatus_Heimdallarchaeota_archaeon_B3-JM-08
geneset000147862	hypothetical protein CEE45_17880, partial [Candidatus Heimdallarchaeota archaeon B3-JM-08]	gi|1390389616|ref|PWI46234.1|	3.2e-08	58.82	100	66	k__Archaea; p__Candidatus_Heimdallarchaeota; c__Unclassified; o__Unclassified; f__Unclassified; g__Unclassified; s__Candidatus_Heimdallarchaeota_archaeon_B3-JM-08
geneset000148605	hypothetical protein CEE45_17880, partial [Candidatus Heimdallarchaeota archaeon B3-JM-08]	gi|1390389616|ref|PWI46234.1|	8.8e-56	57.46	98.91	226	k__Archaea; p__Candidatus_Heimdallarchaeota; c__Unclassified; o__Unclassified; f__Unclassified; g__Unclassified; s__Candidatus_Heimdallarchaeota_archaeon_B3-JM-08
geneset000157969	hypothetical protein CEE45_17550, partial [Candidatus Heimdallarchaeota archaeon B3-JM-08]	gi|1390389713|ref|PWI46299.1|	2.9e-49	39.2	92.38	205	k__Archaea; p__Candidatus_Heimdallarchaeota; c__Unclassified; o__Unclassified; f__Unclassified; g__Unclassified; s__Candidatus_Heimdallarchaeota_archaeon_B3-JM-08
geneset000158431	hypothetical protein CEE45_17550, partial [Candidatus Heimdallarchaeota archaeon B3-JM-08]	gi|1390389713|ref|PWI46299.1|	6e-15	49.33	67.57	89	k__Archaea; p__Candidatus_Heimdallarchaeota; c__Unclassified; o__Unclassified; f__Unclassified; g__Unclassified; s__Candidatus_Heimdallarchaeota_archaeon_B3-JM-08
geneset000158474	hypothetical protein CEE45_17550, partial [Candidatus Heimdallarchaeota archaeon B3-JM-08]	gi|1390389713|ref|PWI46299.1|	7.7e-21	47.01	98.31	109	k__Archaea; p__Candidatus_Heimdallarchaeota; c__Unclassified; o__Unclassified; f__Unclassified; g__Unclassified; s__Candidatus_Heimdallarchaeota_archaeon_B3-JM-08
geneset000173647	hypothetical protein CEE45_17880, partial [Candidatus Heimdallarchaeota archaeon B3-JM-08]	gi|1390389616|ref|PWI46234.1|	3.2e-14	33.96	98.74	87	k__Archaea; p__Candidatus_Heimdallarchaeota; c__Unclassified; o__Unclassified; f__Unclassified; g__Unclassified; s__Candidatus_Heimdallarchaeota_archaeon_B3-JM-08
geneset000174149	hypothetical protein CEE45_17550, partial [Candidatus Heimdallarchaeota archaeon B3-JM-08]	gi|1390389713|ref|PWI46299.1|	3e-43	52.87	83.24	184	k__Archaea; p__Candidatus_Heimdallarchaeota; c__Unclassified; o__Unclassified; f__Unclassified; g__Unclassified; s__Candidatus_Heimdallarchaeota_archaeon_B3-JM-08
geneset000174695	hypothetical protein CEE45_17550, partial [Candidatus Heimdallarchaeota archaeon B3-JM-08]	gi|1390389713|ref|PWI46299.1|	4.5e-11	42.31	82.11	76	k__Archaea; p__Candidatus_Heimdallarchaeota; c__Unclassified; o__Unclassified; f__Unclassified; g__Unclassified; s__Candidatus_Heimdallarchaeota_archaeon_B3-JM-08
geneset000178513	hypothetical protein CEE45_17550, partial [Candidatus Heimdallarchaeota archaeon B3-JM-08]	gi|1390389713|ref|PWI46299.1|	5.6e-09	44	100	69	k__Archaea; p__Candidatus_Heimdallarchaeota; c__Unclassified; o__Unclassified; f__Unclassified; g__Unclassified; s__Candidatus_Heimdallarchaeota_archaeon_B3-JM-08
geneset000178627	hypothetical protein CEE45_17550, partial [Candidatus Heimdallarchaeota archaeon B3-JM-08]	gi|1390389713|ref|PWI46299.1|	1.4e-30	55.74	81.33	142	k__Archaea; p__Candidatus_Heimdallarchaeota; c__Unclassified; o__Unclassified; f__Unclassified; g__Unclassified; s__Candidatus_Heimdallarchaeota_archaeon_B3-JM-08
geneset000180003	hypothetical protein CEE45_17550, partial [Candidatus Heimdallarchaeota archaeon B3-JM-08]	gi|1390389713|ref|PWI46299.1|	4.2e-22	63.53	69.67	113	k__Archaea; p__Candidatus_Heimdallarchaeota; c__Unclassified; o__Unclassified; f__Unclassified; g__Unclassified; s__Candidatus_Heimdallarchaeota_archaeon_B3-JM-08
geneset000184298	hypothetical protein CEE45_17550, partial [Candidatus Heimdallarchaeota archaeon B3-JM-08]	gi|1390389713|ref|PWI46299.1|	1.4e-29	65.69	99.03	138	k__Archaea; p__Candidatus_Heimdallarchaeota; c__Unclassified; o__Unclassified; f__Unclassified; g__Unclassified; s__Candidatus_Heimdallarchaeota_archaeon_B3-JM-08
geneset000189159	hypothetical protein CEE45_17550, partial [Candidatus Heimdallarchaeota archaeon B3-JM-08]	gi|1390389713|ref|PWI46299.1|	5.3e-10	35.34	98.5	73	k__Archaea; p__Candidatus_Heimdallarchaeota; c__Unclassified; o__Unclassified; f__Unclassified; g__Unclassified; s__Candidatus_Heimdallarchaeota_archaeon_B3-JM-08
geneset000189487	hypothetical protein CEE45_17550, partial [Candidatus Heimdallarchaeota archaeon B3-JM-08]	gi|1390389713|ref|PWI46299.1|	1.8e-68	50.18	96.15	268	k__Archaea; p__Candidatus_Heimdallarchaeota; c__Unclassified; o__Unclassified; f__Unclassified; g__Unclassified; s__Candidatus_Heimdallarchaeota_archaeon_B3-JM-08
geneset000189926	hypothetical protein CEE45_17550, partial [Candidatus Heimdallarchaeota archaeon B3-JM-08]	gi|1390389713|ref|PWI46299.1|	1.2e-40	56.58	92.07	175	k__Archaea; p__Candidatus_Heimdallarchaeota; c__Unclassified; o__Unclassified; f__Unclassified; g__Unclassified; s__Candidatus_Heimdallarchaeota_archaeon_B3-JM-08
geneset000193346	hypothetical protein CEE45_17550, partial [Candidatus Heimdallarchaeota archaeon B3-JM-08]	gi|1390389713|ref|PWI46299.1|	2.7e-09	34.03	78.98	71	k__Archaea; p__Candidatus_Heimdallarchaeota; c__Unclassified; o__Unclassified; f__Unclassified; g__Unclassified; s__Candidatus_Heimdallarchaeota_archaeon_B3-JM-08
geneset000200857	hypothetical protein CEE45_17550, partial [Candidatus Heimdallarchaeota archaeon B3-JM-08]	gi|1390389713|ref|PWI46299.1|	1.7e-19	52.48	56.18	105	k__Archaea; p__Candidatus_Heimdallarchaeota; c__Unclassified; o__Unclassified; f__Unclassified; g__Unclassified; s__Candidatus_Heimdallarchaeota_archaeon_B3-JM-08
geneset000216855	hypothetical protein CEE45_17550, partial [Candidatus Heimdallarchaeota archaeon B3-JM-08]	gi|1390389713|ref|PWI46299.1|	7.8e-18	49.55	92.17	99	k__Archaea; p__Candidatus_Heimdallarchaeota; c__Unclassified; o__Unclassified; f__Unclassified; g__Unclassified; s__Candidatus_Heimdallarchaeota_archaeon_B3-JM-08
geneset000217379	hypothetical protein CEE45_17550, partial [Candidatus Heimdallarchaeota archaeon B3-JM-08]	gi|1390389713|ref|PWI46299.1|	8.7e-13	46.25	46.51	83	k__Archaea; p__Candidatus_Heimdallarchaeota; c__Unclassified; o__Unclassified; f__Unclassified; g__Unclassified; s__Candidatus_Heimdallarchaeota_archaeon_B3-JM-08
geneset000221544	hypothetical protein CEE45_17880, partial [Candidatus Heimdallarchaeota archaeon B3-JM-08]	gi|1390389616|ref|PWI46234.1|	1.4e-30	60	95.65	141	k__Archaea; p__Candidatus_Heimdallarchaeota; c__Unclassified; o__Unclassified; f__Unclassified; g__Unclassified; s__Candidatus_Heimdallarchaeota_archaeon_B3-JM-08
geneset000222013	hypothetical protein CEE45_17880, partial [Candidatus Heimdallarchaeota archaeon B3-JM-08]	gi|1390389616|ref|PWI46234.1|	3.7e-11	48.89	100	76	k__Archaea; p__Candidatus_Heimdallarchaeota; c__Unclassified; o__Unclassified; f__Unclassified; g__Unclassified; s__Candidatus_Heimdallarchaeota_archaeon_B3-JM-08
geneset000223343	hypothetical protein CEE45_17550, partial [Candidatus Heimdallarchaeota archaeon B3-JM-08]	gi|1390389713|ref|PWI46299.1|	2.5e-87	64.53	100	331	k__Archaea; p__Candidatus_Heimdallarchaeota; c__Unclassified; o__Unclassified; f__Unclassified; g__Unclassified; s__Candidatus_Heimdallarchaeota_archaeon_B3-JM-08
geneset000226618	hypothetical protein CEE45_17550, partial [Candidatus Heimdallarchaeota archaeon B3-JM-08]	gi|1390389713|ref|PWI46299.1|	3.2e-22	47.37	70.25	114	k__Archaea; p__Candidatus_Heimdallarchaeota; c__Unclassified; o__Unclassified; f__Unclassified; g__Unclassified; s__Candidatus_Heimdallarchaeota_archaeon_B3-JM-08
geneset000231504	hypothetical protein CEE45_17550, partial [Candidatus Heimdallarchaeota archaeon B3-JM-08]	gi|1390389713|ref|PWI46299.1|	2.3e-39	53.99	100	171	k__Archaea; p__Candidatus_Heimdallarchaeota; c__Unclassified; o__Unclassified; f__Unclassified; g__Unclassified; s__Candidatus_Heimdallarchaeota_archaeon_B3-JM-08
geneset000236229	hypothetical protein CEE45_17550, partial [Candidatus Heimdallarchaeota archaeon B3-JM-08]	gi|1390389713|ref|PWI46299.1|	4.1e-18	37.06	88.07	100	k__Archaea; p__Candidatus_Heimdallarchaeota; c__Unclassified; o__Unclassified; f__Unclassified; g__Unclassified; s__Candidatus_Heimdallarchaeota_archaeon_B3-JM-08
geneset000241729	hypothetical protein CEE45_17550, partial [Candidatus Heimdallarchaeota archaeon B3-JM-08]	gi|1390389713|ref|PWI46299.1|	8.6e-18	50	98.97	99	k__Archaea; p__Candidatus_Heimdallarchaeota; c__Unclassified; o__Unclassified; f__Unclassified; g__Unclassified; s__Candidatus_Heimdallarchaeota_archaeon_B3-JM-08
geneset000242053	hypothetical protein CEE45_17550, partial [Candidatus Heimdallarchaeota archaeon B3-JM-08]	gi|1390389713|ref|PWI46299.1|	3.6e-27	69.32	88.89	130	k__Archaea; p__Candidatus_Heimdallarchaeota; c__Unclassified; o__Unclassified; f__Unclassified; g__Unclassified; s__Candidatus_Heimdallarchaeota_archaeon_B3-JM-08
geneset000242650	hypothetical protein CEE45_17550, partial [Candidatus Heimdallarchaeota archaeon B3-JM-08]	gi|1390389713|ref|PWI46299.1|	2.3e-27	59.43	98.15	131	k__Archaea; p__Candidatus_Heimdallarchaeota; c__Unclassified; o__Unclassified; f__Unclassified; g__Unclassified; s__Candidatus_Heimdallarchaeota_archaeon_B3-JM-08
geneset000242722	hypothetical protein CEE45_17880, partial [Candidatus Heimdallarchaeota archaeon B3-JM-08]	gi|1390389616|ref|PWI46234.1|	1.8e-09	63.79	98.15	70	k__Archaea; p__Candidatus_Heimdallarchaeota; c__Unclassified; o__Unclassified; f__Unclassified; g__Unclassified; s__Candidatus_Heimdallarchaeota_archaeon_B3-JM-08
geneset000243290	hypothetical protein CEE45_17550, partial [Candidatus Heimdallarchaeota archaeon B3-JM-08]	gi|1390389713|ref|PWI46299.1|	1.1e-21	40.11	86.91	112	k__Archaea; p__Candidatus_Heimdallarchaeota; c__Unclassified; o__Unclassified; f__Unclassified; g__Unclassified; s__Candidatus_Heimdallarchaeota_archaeon_B3-JM-08
geneset000243723	hypothetical protein CEE45_17550, partial [Candidatus Heimdallarchaeota archaeon B3-JM-08]	gi|1390389713|ref|PWI46299.1|	4.6e-44	54.32	87.57	187	k__Archaea; p__Candidatus_Heimdallarchaeota; c__Unclassified; o__Unclassified; f__Unclassified; g__Unclassified; s__Candidatus_Heimdallarchaeota_archaeon_B3-JM-08
geneset000249361	hypothetical protein CEE45_17550, partial [Candidatus Heimdallarchaeota archaeon B3-JM-08]	gi|1390389713|ref|PWI46299.1|	1.4e-12	42.71	76.19	82	k__Archaea; p__Candidatus_Heimdallarchaeota; c__Unclassified; o__Unclassified; f__Unclassified; g__Unclassified; s__Candidatus_Heimdallarchaeota_archaeon_B3-JM-08
geneset000250958	hypothetical protein CEE45_17550, partial [Candidatus Heimdallarchaeota archaeon B3-JM-08]	gi|1390389713|ref|PWI46299.1|	4.9e-31	54.7	98.32	143	k__Archaea; p__Candidatus_Heimdallarchaeota; c__Unclassified; o__Unclassified; f__Unclassified; g__Unclassified; s__Candidatus_Heimdallarchaeota_archaeon_B3-JM-08
geneset000252618	hypothetical protein CEE45_17550, partial [Candidatus Heimdallarchaeota archaeon B3-JM-08]	gi|1390389713|ref|PWI46299.1|	2.1e-27	37.63	100	131	k__Archaea; p__Candidatus_Heimdallarchaeota; c__Unclassified; o__Unclassified; f__Unclassified; g__Unclassified; s__Candidatus_Heimdallarchaeota_archaeon_B3-JM-08
geneset000255541	hypothetical protein CEE45_17550, partial [Candidatus Heimdallarchaeota archaeon B3-JM-08]	gi|1390389713|ref|PWI46299.1|	4e-22	59.3	96.63	113	k__Archaea; p__Candidatus_Heimdallarchaeota; c__Unclassified; o__Unclassified; f__Unclassified; g__Unclassified; s__Candidatus_Heimdallarchaeota_archaeon_B3-JM-08
geneset000258166	hypothetical protein CEE45_17550, partial [Candidatus Heimdallarchaeota archaeon B3-JM-08]	gi|1390389713|ref|PWI46299.1|	1.5e-18	63.77	81.18	101	k__Archaea; p__Candidatus_Heimdallarchaeota; c__Unclassified; o__Unclassified; f__Unclassified; g__Unclassified; s__Candidatus_Heimdallarchaeota_archaeon_B3-JM-08
geneset000259031	hypothetical protein CEE45_17880, partial [Candidatus Heimdallarchaeota archaeon B3-JM-08]	gi|1390389616|ref|PWI46234.1|	4e-26	51.79	84.73	127	k__Archaea; p__Candidatus_Heimdallarchaeota; c__Unclassified; o__Unclassified; f__Unclassified; g__Unclassified; s__Candidatus_Heimdallarchaeota_archaeon_B3-JM-08
geneset000269302	hypothetical protein CEE45_17550, partial [Candidatus Heimdallarchaeota archaeon B3-JM-08]	gi|1390389713|ref|PWI46299.1|	1.7e-20	53.41	98.88	107	k__Archaea; p__Candidatus_Heimdallarchaeota; c__Unclassified; o__Unclassified; f__Unclassified; g__Unclassified; s__Candidatus_Heimdallarchaeota_archaeon_B3-JM-08
geneset000269408	hypothetical protein CEE45_17550, partial [Candidatus Heimdallarchaeota archaeon B3-JM-08]	gi|1390389713|ref|PWI46299.1|	1.4e-35	50.66	80.32	159	k__Archaea; p__Candidatus_Heimdallarchaeota; c__Unclassified; o__Unclassified; f__Unclassified; g__Unclassified; s__Candidatus_Heimdallarchaeota_archaeon_B3-JM-08
geneset000276173	hypothetical protein CEE45_17880, partial [Candidatus Heimdallarchaeota archaeon B3-JM-08]	gi|1390389616|ref|PWI46234.1|	4.8e-33	55.3	92.96	150	k__Archaea; p__Candidatus_Heimdallarchaeota; c__Unclassified; o__Unclassified; f__Unclassified; g__Unclassified; s__Candidatus_Heimdallarchaeota_archaeon_B3-JM-08
geneset000276917	hypothetical protein CEE45_17550, partial [Candidatus Heimdallarchaeota archaeon B3-JM-08]	gi|1390389713|ref|PWI46299.1|	1.8e-15	38.78	77.84	92	k__Archaea; p__Candidatus_Heimdallarchaeota; c__Unclassified; o__Unclassified; f__Unclassified; g__Unclassified; s__Candidatus_Heimdallarchaeota_archaeon_B3-JM-08
geneset000277165	hypothetical protein CEE45_17550, partial [Candidatus Heimdallarchaeota archaeon B3-JM-08]	gi|1390389713|ref|PWI46299.1|	3.5e-61	55.34	100	244	k__Archaea; p__Candidatus_Heimdallarchaeota; c__Unclassified; o__Unclassified; f__Unclassified; g__Unclassified; s__Candidatus_Heimdallarchaeota_archaeon_B3-JM-08
geneset000277249	hypothetical protein CEE45_17550, partial [Candidatus Heimdallarchaeota archaeon B3-JM-08]	gi|1390389713|ref|PWI46299.1|	7.1e-60	57.71	88.74	240	k__Archaea; p__Candidatus_Heimdallarchaeota; c__Unclassified; o__Unclassified; f__Unclassified; g__Unclassified; s__Candidatus_Heimdallarchaeota_archaeon_B3-JM-08
geneset000278002	hypothetical protein CEE45_17550, partial [Candidatus Heimdallarchaeota archaeon B3-JM-08]	gi|1390389713|ref|PWI46299.1|	4.6e-41	60.56	100	176	k__Archaea; p__Candidatus_Heimdallarchaeota; c__Unclassified; o__Unclassified; f__Unclassified; g__Unclassified; s__Candidatus_Heimdallarchaeota_archaeon_B3-JM-08
geneset000291680	hypothetical protein CEE45_17880, partial [Candidatus Heimdallarchaeota archaeon B3-JM-08]	gi|1390389616|ref|PWI46234.1|	3.4e-54	60.71	100	220	k__Archaea; p__Candidatus_Heimdallarchaeota; c__Unclassified; o__Unclassified; f__Unclassified; g__Unclassified; s__Candidatus_Heimdallarchaeota_archaeon_B3-JM-08
geneset000297871	hypothetical protein CEE45_17880, partial [Candidatus Heimdallarchaeota archaeon B3-JM-08]	gi|1390389616|ref|PWI46234.1|	2.9e-44	58.44	100	187	k__Archaea; p__Candidatus_Heimdallarchaeota; c__Unclassified; o__Unclassified; f__Unclassified; g__Unclassified; s__Candidatus_Heimdallarchaeota_archaeon_B3-JM-08
geneset000300785	hypothetical protein CEE45_17550, partial [Candidatus Heimdallarchaeota archaeon B3-JM-08]	gi|1390389713|ref|PWI46299.1|	4.8e-89	54.51	85.19	337	k__Archaea; p__Candidatus_Heimdallarchaeota; c__Unclassified; o__Unclassified; f__Unclassified; g__Unclassified; s__Candidatus_Heimdallarchaeota_archaeon_B3-JM-08
geneset000305201	hypothetical protein CEE45_17550, partial [Candidatus Heimdallarchaeota archaeon B3-JM-08]	gi|1390389713|ref|PWI46299.1|	4e-90	36.84	95.15	341	k__Archaea; p__Candidatus_Heimdallarchaeota; c__Unclassified; o__Unclassified; f__Unclassified; g__Unclassified; s__Candidatus_Heimdallarchaeota_archaeon_B3-JM-08
geneset000309610	hypothetical protein CEE45_17550, partial [Candidatus Heimdallarchaeota archaeon B3-JM-08]	gi|1390389713|ref|PWI46299.1|	1.2e-93	60.75	98.51	352	k__Archaea; p__Candidatus_Heimdallarchaeota; c__Unclassified; o__Unclassified; f__Unclassified; g__Unclassified; s__Candidatus_Heimdallarchaeota_archaeon_B3-JM-08
geneset000310172	hypothetical protein CEE45_17880, partial [Candidatus Heimdallarchaeota archaeon B3-JM-08]	gi|1390389616|ref|PWI46234.1|	2.1e-25	32.22	96.25	125	k__Archaea; p__Candidatus_Heimdallarchaeota; c__Unclassified; o__Unclassified; f__Unclassified; g__Unclassified; s__Candidatus_Heimdallarchaeota_archaeon_B3-JM-08
geneset000311516	hypothetical protein CEE45_17880, partial [Candidatus Heimdallarchaeota archaeon B3-JM-08]	gi|1390389616|ref|PWI46234.1|	1.3e-25	34.27	100	125	k__Archaea; p__Candidatus_Heimdallarchaeota; c__Unclassified; o__Unclassified; f__Unclassified; g__Unclassified; s__Candidatus_Heimdallarchaeota_archaeon_B3-JM-08
geneset000318363	hypothetical protein CEE45_17550, partial [Candidatus Heimdallarchaeota archaeon B3-JM-08]	gi|1390389713|ref|PWI46299.1|	7.5e-26	51.43	94.59	125	k__Archaea; p__Candidatus_Heimdallarchaeota; c__Unclassified; o__Unclassified; f__Unclassified; g__Unclassified; s__Candidatus_Heimdallarchaeota_archaeon_B3-JM-08
geneset000326265	hypothetical protein CEE45_17880, partial [Candidatus Heimdallarchaeota archaeon B3-JM-08]	gi|1390389616|ref|PWI46234.1|	7.4e-143	57.55	99.27	516	k__Archaea; p__Candidatus_Heimdallarchaeota; c__Unclassified; o__Unclassified; f__Unclassified; g__Unclassified; s__Candidatus_Heimdallarchaeota_archaeon_B3-JM-08
geneset000326544	hypothetical protein CEE45_17550, partial [Candidatus Heimdallarchaeota archaeon B3-JM-08]	gi|1390389713|ref|PWI46299.1|	1.3e-19	51.55	53.37	105	k__Archaea; p__Candidatus_Heimdallarchaeota; c__Unclassified; o__Unclassified; f__Unclassified; g__Unclassified; s__Candidatus_Heimdallarchaeota_archaeon_B3-JM-08
geneset000326893	hypothetical protein CEE45_17550, partial [Candidatus Heimdallarchaeota archaeon B3-JM-08]	gi|1390389713|ref|PWI46299.1|	1.7e-24	42.25	77.53	122	k__Archaea; p__Candidatus_Heimdallarchaeota; c__Unclassified; o__Unclassified; f__Unclassified; g__Unclassified; s__Candidatus_Heimdallarchaeota_archaeon_B3-JM-08
geneset000327631	hypothetical protein CEE45_17550, partial [Candidatus Heimdallarchaeota archaeon B3-JM-08]	gi|1390389713|ref|PWI46299.1|	2.5e-22	27.97	98.73	114	k__Archaea; p__Candidatus_Heimdallarchaeota; c__Unclassified; o__Unclassified; f__Unclassified; g__Unclassified; s__Candidatus_Heimdallarchaeota_archaeon_B3-JM-08
geneset000333295	hypothetical protein CEE45_17550, partial [Candidatus Heimdallarchaeota archaeon B3-JM-08]	gi|1390389713|ref|PWI46299.1|	1.2e-40	51.22	95.57	175	k__Archaea; p__Candidatus_Heimdallarchaeota; c__Unclassified; o__Unclassified; f__Unclassified; g__Unclassified; s__Candidatus_Heimdallarchaeota_archaeon_B3-JM-08
geneset000333319	hypothetical protein CEE45_17880, partial [Candidatus Heimdallarchaeota archaeon B3-JM-08]	gi|1390389616|ref|PWI46234.1|	5.3e-06	38.6	84.48	60	k__Archaea; p__Candidatus_Heimdallarchaeota; c__Unclassified; o__Unclassified; f__Unclassified; g__Unclassified; s__Candidatus_Heimdallarchaeota_archaeon_B3-JM-08
geneset000340000	hypothetical protein CEE45_17880, partial [Candidatus Heimdallarchaeota archaeon B3-JM-08]	gi|1390389616|ref|PWI46234.1|	4.2e-23	65.12	84.31	116	k__Archaea; p__Candidatus_Heimdallarchaeota; c__Unclassified; o__Unclassified; f__Unclassified; g__Unclassified; s__Candidatus_Heimdallarchaeota_archaeon_B3-JM-08
geneset000344043	hypothetical protein CEE45_17880, partial [Candidatus Heimdallarchaeota archaeon B3-JM-08]	gi|1390389616|ref|PWI46234.1|	2.5e-37	48.21	88.42	164	k__Archaea; p__Candidatus_Heimdallarchaeota; c__Unclassified; o__Unclassified; f__Unclassified; g__Unclassified; s__Candidatus_Heimdallarchaeota_archaeon_B3-JM-08
geneset000345069	hypothetical protein CEE45_17550, partial [Candidatus Heimdallarchaeota archaeon B3-JM-08]	gi|1390389713|ref|PWI46299.1|	5.3e-39	50.62	95.29	170	k__Archaea; p__Candidatus_Heimdallarchaeota; c__Unclassified; o__Unclassified; f__Unclassified; g__Unclassified; s__Candidatus_Heimdallarchaeota_archaeon_B3-JM-08
geneset000346553	hypothetical protein CEE45_17550, partial [Candidatus Heimdallarchaeota archaeon B3-JM-08]	gi|1390389713|ref|PWI46299.1|	4.2e-36	57.5	91.6	160	k__Archaea; p__Candidatus_Heimdallarchaeota; c__Unclassified; o__Unclassified; f__Unclassified; g__Unclassified; s__Candidatus_Heimdallarchaeota_archaeon_B3-JM-08
geneset000349326	hypothetical protein CEE45_17550, partial [Candidatus Heimdallarchaeota archaeon B3-JM-08]	gi|1390389713|ref|PWI46299.1|	7.6e-55	45.17	95.51	223	k__Archaea; p__Candidatus_Heimdallarchaeota; c__Unclassified; o__Unclassified; f__Unclassified; g__Unclassified; s__Candidatus_Heimdallarchaeota_archaeon_B3-JM-08
geneset000349599	hypothetical protein CEE45_17550, partial [Candidatus Heimdallarchaeota archaeon B3-JM-08]	gi|1390389713|ref|PWI46299.1|	4.8e-52	56.4	88.21	213	k__Archaea; p__Candidatus_Heimdallarchaeota; c__Unclassified; o__Unclassified; f__Unclassified; g__Unclassified; s__Candidatus_Heimdallarchaeota_archaeon_B3-JM-08
geneset000354318	hypothetical protein CEE45_17550, partial [Candidatus Heimdallarchaeota archaeon B3-JM-08]	gi|1390389713|ref|PWI46299.1|	3.5e-88	55.43	99.64	334	k__Archaea; p__Candidatus_Heimdallarchaeota; c__Unclassified; o__Unclassified; f__Unclassified; g__Unclassified; s__Candidatus_Heimdallarchaeota_archaeon_B3-JM-08
geneset000362243	hypothetical protein CEE45_17880, partial [Candidatus Heimdallarchaeota archaeon B3-JM-08]	gi|1390389616|ref|PWI46234.1|	3.1e-16	47.01	100	94	k__Archaea; p__Candidatus_Heimdallarchaeota; c__Unclassified; o__Unclassified; f__Unclassified; g__Unclassified; s__Candidatus_Heimdallarchaeota_archaeon_B3-JM-08
geneset000363781	hypothetical protein CEE45_17550, partial [Candidatus Heimdallarchaeota archaeon B3-JM-08]	gi|1390389713|ref|PWI46299.1|	5e-19	34.36	95.05	104	k__Archaea; p__Candidatus_Heimdallarchaeota; c__Unclassified; o__Unclassified; f__Unclassified; g__Unclassified; s__Candidatus_Heimdallarchaeota_archaeon_B3-JM-08
geneset000372535	hypothetical protein CEE45_17550, partial [Candidatus Heimdallarchaeota archaeon B3-JM-08]	gi|1390389713|ref|PWI46299.1|	1.9e-45	44	88.93	192	k__Archaea; p__Candidatus_Heimdallarchaeota; c__Unclassified; o__Unclassified; f__Unclassified; g__Unclassified; s__Candidatus_Heimdallarchaeota_archaeon_B3-JM-08
geneset000377339	hypothetical protein CEE45_17550, partial [Candidatus Heimdallarchaeota archaeon B3-JM-08]	gi|1390389713|ref|PWI46299.1|	2.3e-12	30.37	87.34	81	k__Archaea; p__Candidatus_Heimdallarchaeota; c__Unclassified; o__Unclassified; f__Unclassified; g__Unclassified; s__Candidatus_Heimdallarchaeota_archaeon_B3-JM-08
geneset000379769	hypothetical protein CEE45_17880, partial [Candidatus Heimdallarchaeota archaeon B3-JM-08]	gi|1390389616|ref|PWI46234.1|	4.4e-33	62.96	83.08	150	k__Archaea; p__Candidatus_Heimdallarchaeota; c__Unclassified; o__Unclassified; f__Unclassified; g__Unclassified; s__Candidatus_Heimdallarchaeota_archaeon_B3-JM-08
geneset000381646	hypothetical protein CEE45_17550, partial [Candidatus Heimdallarchaeota archaeon B3-JM-08]	gi|1390389713|ref|PWI46299.1|	1.3e-54	54.1	100	222	k__Archaea; p__Candidatus_Heimdallarchaeota; c__Unclassified; o__Unclassified; f__Unclassified; g__Unclassified; s__Candidatus_Heimdallarchaeota_archaeon_B3-JM-08
geneset000382387	hypothetical protein CEE45_17550, partial [Candidatus Heimdallarchaeota archaeon B3-JM-08]	gi|1390389713|ref|PWI46299.1|	4.6e-32	55.37	95.2	146	k__Archaea; p__Candidatus_Heimdallarchaeota; c__Unclassified; o__Unclassified; f__Unclassified; g__Unclassified; s__Candidatus_Heimdallarchaeota_archaeon_B3-JM-08
geneset000382388	hypothetical protein CEE45_17880, partial [Candidatus Heimdallarchaeota archaeon B3-JM-08]	gi|1390389616|ref|PWI46234.1|	1e-31	40.89	91.08	146	k__Archaea; p__Candidatus_Heimdallarchaeota; c__Unclassified; o__Unclassified; f__Unclassified; g__Unclassified; s__Candidatus_Heimdallarchaeota_archaeon_B3-JM-08
geneset000383903	hypothetical protein CEE45_17550, partial [Candidatus Heimdallarchaeota archaeon B3-JM-08]	gi|1390389713|ref|PWI46299.1|	6.2e-25	51.94	89.44	123	k__Archaea; p__Candidatus_Heimdallarchaeota; c__Unclassified; o__Unclassified; f__Unclassified; g__Unclassified; s__Candidatus_Heimdallarchaeota_archaeon_B3-JM-08
geneset000384156	hypothetical protein CEE45_17550, partial [Candidatus Heimdallarchaeota archaeon B3-JM-08]	gi|1390389713|ref|PWI46299.1|	1.1e-35	58.87	82.67	159	k__Archaea; p__Candidatus_Heimdallarchaeota; c__Unclassified; o__Unclassified; f__Unclassified; g__Unclassified; s__Candidatus_Heimdallarchaeota_archaeon_B3-JM-08
geneset000391358	hypothetical protein CEE45_17550, partial [Candidatus Heimdallarchaeota archaeon B3-JM-08]	gi|1390389713|ref|PWI46299.1|	4.5e-28	59.62	74.82	133	k__Archaea; p__Candidatus_Heimdallarchaeota; c__Unclassified; o__Unclassified; f__Unclassified; g__Unclassified; s__Candidatus_Heimdallarchaeota_archaeon_B3-JM-08
geneset000415309	hypothetical protein CEE45_17550, partial [Candidatus Heimdallarchaeota archaeon B3-JM-08]	gi|1390389713|ref|PWI46299.1|	3.6e-52	51.6	96.89	214	k__Archaea; p__Candidatus_Heimdallarchaeota; c__Unclassified; o__Unclassified; f__Unclassified; g__Unclassified; s__Candidatus_Heimdallarchaeota_archaeon_B3-JM-08
geneset000420719	hypothetical protein CEE45_17550, partial [Candidatus Heimdallarchaeota archaeon B3-JM-08]	gi|1390389713|ref|PWI46299.1|	6.5e-43	60	80.11	183	k__Archaea; p__Candidatus_Heimdallarchaeota; c__Unclassified; o__Unclassified; f__Unclassified; g__Unclassified; s__Candidatus_Heimdallarchaeota_archaeon_B3-JM-08
geneset000423204	hypothetical protein CEE45_17550, partial [Candidatus Heimdallarchaeota archaeon B3-JM-08]	gi|1390389713|ref|PWI46299.1|	1.9e-08	52.24	77.91	67	k__Archaea; p__Candidatus_Heimdallarchaeota; c__Unclassified; o__Unclassified; f__Unclassified; g__Unclassified; s__Candidatus_Heimdallarchaeota_archaeon_B3-JM-08
geneset000425308	hypothetical protein CEE45_17880, partial [Candidatus Heimdallarchaeota archaeon B3-JM-08]	gi|1390389616|ref|PWI46234.1|	7.8e-20	62.2	100	105	k__Archaea; p__Candidatus_Heimdallarchaeota; c__Unclassified; o__Unclassified; f__Unclassified; g__Unclassified; s__Candidatus_Heimdallarchaeota_archaeon_B3-JM-08
geneset000431294	hypothetical protein CEE45_17550, partial [Candidatus Heimdallarchaeota archaeon B3-JM-08]	gi|1390389713|ref|PWI46299.1|	6.3e-11	53.12	47.76	76	k__Archaea; p__Candidatus_Heimdallarchaeota; c__Unclassified; o__Unclassified; f__Unclassified; g__Unclassified; s__Candidatus_Heimdallarchaeota_archaeon_B3-JM-08
geneset000432334	hypothetical protein CEE45_17880, partial [Candidatus Heimdallarchaeota archaeon B3-JM-08]	gi|1390389616|ref|PWI46234.1|	1.1e-26	53.45	85.93	129	k__Archaea; p__Candidatus_Heimdallarchaeota; c__Unclassified; o__Unclassified; f__Unclassified; g__Unclassified; s__Candidatus_Heimdallarchaeota_archaeon_B3-JM-08
geneset000446263	hypothetical protein CEE45_17550, partial [Candidatus Heimdallarchaeota archaeon B3-JM-08]	gi|1390389713|ref|PWI46299.1|	8.9e-24	55.14	99.07	119	k__Archaea; p__Candidatus_Heimdallarchaeota; c__Unclassified; o__Unclassified; f__Unclassified; g__Unclassified; s__Candidatus_Heimdallarchaeota_archaeon_B3-JM-08
geneset000451857	hypothetical protein CEE45_17880, partial [Candidatus Heimdallarchaeota archaeon B3-JM-08]	gi|1390389616|ref|PWI46234.1|	9.9e-75	67.34	92.56	289	k__Archaea; p__Candidatus_Heimdallarchaeota; c__Unclassified; o__Unclassified; f__Unclassified; g__Unclassified; s__Candidatus_Heimdallarchaeota_archaeon_B3-JM-08
geneset000452510	hypothetical protein CEE45_17880, partial [Candidatus Heimdallarchaeota archaeon B3-JM-08]	gi|1390389616|ref|PWI46234.1|	1.9e-37	58.21	93.06	164	k__Archaea; p__Candidatus_Heimdallarchaeota; c__Unclassified; o__Unclassified; f__Unclassified; g__Unclassified; s__Candidatus_Heimdallarchaeota_archaeon_B3-JM-08
geneset000454854	hypothetical protein CEE45_17550, partial [Candidatus Heimdallarchaeota archaeon B3-JM-08]	gi|1390389713|ref|PWI46299.1|	6.3e-24	43.27	73.18	120	k__Archaea; p__Candidatus_Heimdallarchaeota; c__Unclassified; o__Unclassified; f__Unclassified; g__Unclassified; s__Candidatus_Heimdallarchaeota_archaeon_B3-JM-08
geneset000455923	hypothetical protein CEE45_17880, partial [Candidatus Heimdallarchaeota archaeon B3-JM-08]	gi|1390389616|ref|PWI46234.1|	5.8e-51	37.37	97.83	210	k__Archaea; p__Candidatus_Heimdallarchaeota; c__Unclassified; o__Unclassified; f__Unclassified; g__Unclassified; s__Candidatus_Heimdallarchaeota_archaeon_B3-JM-08
geneset000457009	hypothetical protein CEE45_17550, partial [Candidatus Heimdallarchaeota archaeon B3-JM-08]	gi|1390389713|ref|PWI46299.1|	3.7e-90	54.55	99.28	340	k__Archaea; p__Candidatus_Heimdallarchaeota; c__Unclassified; o__Unclassified; f__Unclassified; g__Unclassified; s__Candidatus_Heimdallarchaeota_archaeon_B3-JM-08
geneset000460487	hypothetical protein CEE45_17840, partial [Candidatus Heimdallarchaeota archaeon B3-JM-08]	gi|1390389627|ref|PWI46240.1|	6.1e-13	28.77	98.54	84	k__Archaea; p__Candidatus_Heimdallarchaeota; c__Unclassified; o__Unclassified; f__Unclassified; g__Unclassified; s__Candidatus_Heimdallarchaeota_archaeon_B3-JM-08
geneset000474034	hypothetical protein CEE45_17550, partial [Candidatus Heimdallarchaeota archaeon B3-JM-08]	gi|1390389713|ref|PWI46299.1|	1.1e-74	48.12	100	289	k__Archaea; p__Candidatus_Heimdallarchaeota; c__Unclassified; o__Unclassified; f__Unclassified; g__Unclassified; s__Candidatus_Heimdallarchaeota_archaeon_B3-JM-08
geneset000474114	hypothetical protein CEE45_17550, partial [Candidatus Heimdallarchaeota archaeon B3-JM-08]	gi|1390389713|ref|PWI46299.1|	8.3e-29	36.32	97.69	136	k__Archaea; p__Candidatus_Heimdallarchaeota; c__Unclassified; o__Unclassified; f__Unclassified; g__Unclassified; s__Candidatus_Heimdallarchaeota_archaeon_B3-JM-08
geneset000474227	hypothetical protein CEE45_17550, partial [Candidatus Heimdallarchaeota archaeon B3-JM-08]	gi|1390389713|ref|PWI46299.1|	7.3e-40	35.42	99.61	173	k__Archaea; p__Candidatus_Heimdallarchaeota; c__Unclassified; o__Unclassified; f__Unclassified; g__Unclassified; s__Candidatus_Heimdallarchaeota_archaeon_B3-JM-08
geneset000481693	hypothetical protein CEE45_17550, partial [Candidatus Heimdallarchaeota archaeon B3-JM-08]	gi|1390389713|ref|PWI46299.1|	5.6e-09	36	100	69	k__Archaea; p__Candidatus_Heimdallarchaeota; c__Unclassified; o__Unclassified; f__Unclassified; g__Unclassified; s__Candidatus_Heimdallarchaeota_archaeon_B3-JM-08
geneset000482107	hypothetical protein CEE45_17550, partial [Candidatus Heimdallarchaeota archaeon B3-JM-08]	gi|1390389713|ref|PWI46299.1|	1.1e-12	50	93.59	81	k__Archaea; p__Candidatus_Heimdallarchaeota; c__Unclassified; o__Unclassified; f__Unclassified; g__Unclassified; s__Candidatus_Heimdallarchaeota_archaeon_B3-JM-08
geneset000485920	hypothetical protein CEE45_17880, partial [Candidatus Heimdallarchaeota archaeon B3-JM-08]	gi|1390389616|ref|PWI46234.1|	2.3e-27	58.33	99.08	131	k__Archaea; p__Candidatus_Heimdallarchaeota; c__Unclassified; o__Unclassified; f__Unclassified; g__Unclassified; s__Candidatus_Heimdallarchaeota_archaeon_B3-JM-08
geneset000494524	hypothetical protein CEE45_17880, partial [Candidatus Heimdallarchaeota archaeon B3-JM-08]	gi|1390389616|ref|PWI46234.1|	9.1e-37	50.71	100	162	k__Archaea; p__Candidatus_Heimdallarchaeota; c__Unclassified; o__Unclassified; f__Unclassified; g__Unclassified; s__Candidatus_Heimdallarchaeota_archaeon_B3-JM-08
geneset000494545	hypothetical protein CEE45_17550, partial [Candidatus Heimdallarchaeota archaeon B3-JM-08]	gi|1390389713|ref|PWI46299.1|	4.3e-26	34.95	98.92	127	k__Archaea; p__Candidatus_Heimdallarchaeota; c__Unclassified; o__Unclassified; f__Unclassified; g__Unclassified; s__Candidatus_Heimdallarchaeota_archaeon_B3-JM-08
geneset000496301	hypothetical protein CEE45_17550, partial [Candidatus Heimdallarchaeota archaeon B3-JM-08]	gi|1390389713|ref|PWI46299.1|	8.4e-68	60.41	98.5	266	k__Archaea; p__Candidatus_Heimdallarchaeota; c__Unclassified; o__Unclassified; f__Unclassified; g__Unclassified; s__Candidatus_Heimdallarchaeota_archaeon_B3-JM-08
geneset000496366	hypothetical protein CEE45_17550, partial [Candidatus Heimdallarchaeota archaeon B3-JM-08]	gi|1390389713|ref|PWI46299.1|	5e-14	41.82	88.07	86	k__Archaea; p__Candidatus_Heimdallarchaeota; c__Unclassified; o__Unclassified; f__Unclassified; g__Unclassified; s__Candidatus_Heimdallarchaeota_archaeon_B3-JM-08
geneset000510430	hypothetical protein CEE45_01685 [Candidatus Heimdallarchaeota archaeon B3-JM-08]	gi|1390393318|ref|PWI49530.1|	2.7e-09	44.66	50	71	k__Archaea; p__Candidatus_Heimdallarchaeota; c__Unclassified; o__Unclassified; f__Unclassified; g__Unclassified; s__Candidatus_Heimdallarchaeota_archaeon_B3-JM-08
geneset000518705	hypothetical protein CEE45_17550, partial [Candidatus Heimdallarchaeota archaeon B3-JM-08]	gi|1390389713|ref|PWI46299.1|	2.9e-49	57.06	89.8	204	k__Archaea; p__Candidatus_Heimdallarchaeota; c__Unclassified; o__Unclassified; f__Unclassified; g__Unclassified; s__Candidatus_Heimdallarchaeota_archaeon_B3-JM-08
geneset000523644	hypothetical protein CEE45_17880, partial [Candidatus Heimdallarchaeota archaeon B3-JM-08]	gi|1390389616|ref|PWI46234.1|	2.7e-22	36.14	94.71	114	k__Archaea; p__Candidatus_Heimdallarchaeota; c__Unclassified; o__Unclassified; f__Unclassified; g__Unclassified; s__Candidatus_Heimdallarchaeota_archaeon_B3-JM-08
geneset000524284	hypothetical protein CEE45_17880, partial [Candidatus Heimdallarchaeota archaeon B3-JM-08]	gi|1390389616|ref|PWI46234.1|	1.6e-34	57.76	97.44	154	k__Archaea; p__Candidatus_Heimdallarchaeota; c__Unclassified; o__Unclassified; f__Unclassified; g__Unclassified; s__Candidatus_Heimdallarchaeota_archaeon_B3-JM-08
geneset000528381	hypothetical protein CEE45_17550, partial [Candidatus Heimdallarchaeota archaeon B3-JM-08]	gi|1390389713|ref|PWI46299.1|	1.7e-07	35.64	65	65	k__Archaea; p__Candidatus_Heimdallarchaeota; c__Unclassified; o__Unclassified; f__Unclassified; g__Unclassified; s__Candidatus_Heimdallarchaeota_archaeon_B3-JM-08
geneset000531134	hypothetical protein CEE45_17550, partial [Candidatus Heimdallarchaeota archaeon B3-JM-08]	gi|1390389713|ref|PWI46299.1|	4.8e-22	46.79	78.99	113	k__Archaea; p__Candidatus_Heimdallarchaeota; c__Unclassified; o__Unclassified; f__Unclassified; g__Unclassified; s__Candidatus_Heimdallarchaeota_archaeon_B3-JM-08
geneset000532550	hypothetical protein CEE45_17880, partial [Candidatus Heimdallarchaeota archaeon B3-JM-08]	gi|1390389616|ref|PWI46234.1|	3.3e-49	50.26	99.4	204	k__Archaea; p__Candidatus_Heimdallarchaeota; c__Unclassified; o__Unclassified; f__Unclassified; g__Unclassified; s__Candidatus_Heimdallarchaeota_archaeon_B3-JM-08
geneset000532591	hypothetical protein CEE45_17550, partial [Candidatus Heimdallarchaeota archaeon B3-JM-08]	gi|1390389713|ref|PWI46299.1|	7.4e-17	61.33	100	95	k__Archaea; p__Candidatus_Heimdallarchaeota; c__Unclassified; o__Unclassified; f__Unclassified; g__Unclassified; s__Candidatus_Heimdallarchaeota_archaeon_B3-JM-08
geneset000533209	hypothetical protein CEE45_17550, partial [Candidatus Heimdallarchaeota archaeon B3-JM-08]	gi|1390389713|ref|PWI46299.1|	2.4e-12	42.55	97.92	80	k__Archaea; p__Candidatus_Heimdallarchaeota; c__Unclassified; o__Unclassified; f__Unclassified; g__Unclassified; s__Candidatus_Heimdallarchaeota_archaeon_B3-JM-08
geneset000549670	hypothetical protein CEE45_17550, partial [Candidatus Heimdallarchaeota archaeon B3-JM-08]	gi|1390389713|ref|PWI46299.1|	1.9e-54	41.58	97.09	222	k__Archaea; p__Candidatus_Heimdallarchaeota; c__Unclassified; o__Unclassified; f__Unclassified; g__Unclassified; s__Candidatus_Heimdallarchaeota_archaeon_B3-JM-08
geneset000549930	hypothetical protein CEE45_17550, partial [Candidatus Heimdallarchaeota archaeon B3-JM-08]	gi|1390389713|ref|PWI46299.1|	1.2e-30	40.3	100	142	k__Archaea; p__Candidatus_Heimdallarchaeota; c__Unclassified; o__Unclassified; f__Unclassified; g__Unclassified; s__Candidatus_Heimdallarchaeota_archaeon_B3-JM-08
geneset000560241	hypothetical protein CEE45_17550, partial [Candidatus Heimdallarchaeota archaeon B3-JM-08]	gi|1390389713|ref|PWI46299.1|	3.3e-64	56.57	100	254	k__Archaea; p__Candidatus_Heimdallarchaeota; c__Unclassified; o__Unclassified; f__Unclassified; g__Unclassified; s__Candidatus_Heimdallarchaeota_archaeon_B3-JM-08
geneset000562866	hypothetical protein CEE45_17880, partial [Candidatus Heimdallarchaeota archaeon B3-JM-08]	gi|1390389616|ref|PWI46234.1|	1.3e-06	47.54	96.83	61	k__Archaea; p__Candidatus_Heimdallarchaeota; c__Unclassified; o__Unclassified; f__Unclassified; g__Unclassified; s__Candidatus_Heimdallarchaeota_archaeon_B3-JM-08
geneset000562867	hypothetical protein CEE45_17550, partial [Candidatus Heimdallarchaeota archaeon B3-JM-08]	gi|1390389713|ref|PWI46299.1|	6.6e-70	52.17	100	273	k__Archaea; p__Candidatus_Heimdallarchaeota; c__Unclassified; o__Unclassified; f__Unclassified; g__Unclassified; s__Candidatus_Heimdallarchaeota_archaeon_B3-JM-08
geneset000563053	hypothetical protein CEE45_17550, partial [Candidatus Heimdallarchaeota archaeon B3-JM-08]	gi|1390389713|ref|PWI46299.1|	5.9e-26	58.49	54.36	127	k__Archaea; p__Candidatus_Heimdallarchaeota; c__Unclassified; o__Unclassified; f__Unclassified; g__Unclassified; s__Candidatus_Heimdallarchaeota_archaeon_B3-JM-08
geneset000563127	hypothetical protein CEE45_17880, partial [Candidatus Heimdallarchaeota archaeon B3-JM-08]	gi|1390389616|ref|PWI46234.1|	5.2e-12	45.98	89.36	79	k__Archaea; p__Candidatus_Heimdallarchaeota; c__Unclassified; o__Unclassified; f__Unclassified; g__Unclassified; s__Candidatus_Heimdallarchaeota_archaeon_B3-JM-08
geneset000567442	hypothetical protein CEE45_17880, partial [Candidatus Heimdallarchaeota archaeon B3-JM-08]	gi|1390389616|ref|PWI46234.1|	5.7e-59	54.45	90.95	236	k__Archaea; p__Candidatus_Heimdallarchaeota; c__Unclassified; o__Unclassified; f__Unclassified; g__Unclassified; s__Candidatus_Heimdallarchaeota_archaeon_B3-JM-08
geneset000575488	hypothetical protein CEE45_17550, partial [Candidatus Heimdallarchaeota archaeon B3-JM-08]	gi|1390389713|ref|PWI46299.1|	6.1e-30	47.65	84.09	140	k__Archaea; p__Candidatus_Heimdallarchaeota; c__Unclassified; o__Unclassified; f__Unclassified; g__Unclassified; s__Candidatus_Heimdallarchaeota_archaeon_B3-JM-08
geneset000010223	E3 ubiquitin-protein ligase sspH2 [Candidatus Heimdallarchaeota archaeon LC_2]	gi|1129861395|ref|OLS28927.1|	2.6e-06	24.71	41	63	k__Archaea; p__Candidatus_Heimdallarchaeota; c__Unclassified; o__Unclassified; f__Unclassified; g__Unclassified; s__Candidatus_Heimdallarchaeota_archaeon_LC_2
geneset000314335	E3 ubiquitin-protein ligase sspH2 [Candidatus Heimdallarchaeota archaeon LC_2]	gi|1129861395|ref|OLS28927.1|	3.9e-09	26.64	44.04	72	k__Archaea; p__Candidatus_Heimdallarchaeota; c__Unclassified; o__Unclassified; f__Unclassified; g__Unclassified; s__Candidatus_Heimdallarchaeota_archaeon_LC_2
geneset000163375	Thymidylate kinase [Candidatus Heimdallarchaeota archaeon LC_3]	gi|1129854755|ref|OLS22509.1|	3.4e-31	40.43	97.84	144	k__Archaea; p__Candidatus_Heimdallarchaeota; c__Unclassified; o__Unclassified; f__Unclassified; g__Unclassified; s__Candidatus_Heimdallarchaeota_archaeon_LC_3
geneset000420424	2,2-dialkylglycine decarboxylase [Candidatus Heimdallarchaeota archaeon LC_3]	gi|1129859103|ref|OLS26715.1|	3.8e-06	41.1	66.97	60	k__Archaea; p__Candidatus_Heimdallarchaeota; c__Unclassified; o__Unclassified; f__Unclassified; g__Unclassified; s__Candidatus_Heimdallarchaeota_archaeon_LC_3
geneset000427043	hypothetical protein HeimC3_07000 [Candidatus Heimdallarchaeota archaeon LC_3]	gi|1129859199|ref|OLS26808.1|	5.4e-14	38.05	95.76	86	k__Archaea; p__Candidatus_Heimdallarchaeota; c__Unclassified; o__Unclassified; f__Unclassified; g__Unclassified; s__Candidatus_Heimdallarchaeota_archaeon_LC_3
geneset000223229	ankyrin repeat domain-containing protein, partial [Candidatus Korarchaeota archaeon MDKW]	gi|1536304316|ref|RSN72523.1|	4.8e-09	60	60.24	69	k__Archaea; p__Candidatus_Korarchaeota; c__Unclassified; o__Unclassified; f__Unclassified; g__Candidatus_Methanodesulfokores; s__Candidatus_Methanodesulfokores_washburnensis
geneset000232109	hypothetical protein [Candidatus Korarchaeota archaeon MDKW]	gi|1538762699|ref|WP_125671549.1|	4.8e-30	44.51	95.05	140	k__Archaea; p__Candidatus_Korarchaeota; c__Unclassified; o__Unclassified; f__Unclassified; g__Candidatus_Methanodesulfokores; s__Candidatus_Methanodesulfokores_washburnensis
geneset000568827	helicase, partial [Candidatus Korarchaeota archaeon]	gi|1491154443|ref|RLG40420.1|	2.2e-35	71.15	74.81	157	k__Archaea; p__Candidatus_Korarchaeota; c__Unclassified; o__Unclassified; f__Unclassified; g__Unclassified; s__Candidatus_Korarchaeota_archaeon
geneset000344204	CoA-binding protein [Candidatus Lokiarchaeota archaeon]	gi|1491298649|ref|RLI63717.1|	2.9e-11	54.1	100	76	k__Archaea; p__Candidatus_Lokiarchaeota; c__Unclassified; o__Unclassified; f__Unclassified; g__Unclassified; s__Candidatus_Lokiarchaeota_archaeon
geneset000079394	peptidase S66 [Candidatus Micrarchaeota archaeon RBG_16_49_10]	gi|1083732913|ref|OGI15751.1|	1.5e-39	75.93	57.75	172	k__Archaea; p__Candidatus_Micrarchaeota; c__Unclassified; o__Unclassified; f__Unclassified; g__Unclassified; s__Candidatus_Micrarchaeota_archaeon_RBG_16_49_10
geneset000163390	hypothetical protein DRO93_15805, partial [Candidatus Thorarchaeota archaeon]	gi|1491284980|ref|RLI51747.1|	8e-26	38.95	94.53	126	k__Archaea; p__Candidatus_Thorarchaeota; c__Unclassified; o__Unclassified; f__Unclassified; g__Unclassified; s__Candidatus_Thorarchaeota_archaeon
geneset000164201	hypothetical protein DRO87_11905 [Candidatus Thorarchaeota archaeon]	gi|1491286912|ref|RLI53254.1|	4.8e-23	34.94	85.11	117	k__Archaea; p__Candidatus_Thorarchaeota; c__Unclassified; o__Unclassified; f__Unclassified; g__Unclassified; s__Candidatus_Thorarchaeota_archaeon
geneset000199997	hypothetical protein DRO87_11905 [Candidatus Thorarchaeota archaeon]	gi|1491286912|ref|RLI53254.1|	2.6e-10	46.51	57.34	74	k__Archaea; p__Candidatus_Thorarchaeota; c__Unclassified; o__Unclassified; f__Unclassified; g__Unclassified; s__Candidatus_Thorarchaeota_archaeon
geneset000210313	hypothetical protein DRO67_09220 [Candidatus Thorarchaeota archaeon]	gi|1491294769|ref|RLI60343.1|	1e-14	34.64	61.2	90	k__Archaea; p__Candidatus_Thorarchaeota; c__Unclassified; o__Unclassified; f__Unclassified; g__Unclassified; s__Candidatus_Thorarchaeota_archaeon
geneset000550686	hypothetical protein DRP09_16435, partial [Candidatus Thorarchaeota archaeon]	gi|1491286757|ref|RLI53132.1|	5.8e-10	40.17	60.73	73	k__Archaea; p__Candidatus_Thorarchaeota; c__Unclassified; o__Unclassified; f__Unclassified; g__Unclassified; s__Candidatus_Thorarchaeota_archaeon
geneset000351104	hypothetical protein ThorAB25_01930 [Candidatus Thorarchaeota archaeon AB_25]	gi|1129864251|ref|OLS31593.1|	3.3e-45	51.7	91.67	191	k__Archaea; p__Candidatus_Thorarchaeota; c__Unclassified; o__Unclassified; f__Unclassified; g__Unclassified; s__Candidatus_Thorarchaeota_archaeon_AB_25
geneset000456333	hypothetical protein AM326_01770 [Candidatus Thorarchaeota archaeon SMTZ-45]	gi|998169937|ref|KXH69827.1|	2.9e-08	26.44	82.27	68	k__Archaea; p__Candidatus_Thorarchaeota; c__Unclassified; o__Unclassified; f__Unclassified; g__Unclassified; s__Candidatus_Thorarchaeota_archaeon_SMTZ-45
geneset000017683	class D beta-lactamase [Candidatus Woesearchaeota archaeon]	gi|1321611913|ref|PLW79849.1|	2.6e-14	43.1	90.4	87	k__Archaea; p__Candidatus_Woesearchaeota; c__Unclassified; o__Unclassified; f__Unclassified; g__Unclassified; s__Candidatus_Woesearchaeota_archaeon
geneset000048037	hypothetical protein C0585_00610 [Candidatus Woesearchaeota archaeon]	gi|1321612941|ref|PLW80825.1|	7.1e-44	53.25	100	186	k__Archaea; p__Candidatus_Woesearchaeota; c__Unclassified; o__Unclassified; f__Unclassified; g__Unclassified; s__Candidatus_Woesearchaeota_archaeon
geneset000166908	FkbM family methyltransferase [Candidatus Woesearchaeota archaeon]	gi|1490905988|ref|RLE38044.1|	1.1e-14	34.88	84.5	89	k__Archaea; p__Candidatus_Woesearchaeota; c__Unclassified; o__Unclassified; f__Unclassified; g__Unclassified; s__Candidatus_Woesearchaeota_archaeon
geneset000169834	hypothetical protein DRJ16_02160, partial [Candidatus Woesearchaeota archaeon]	gi|1490914010|ref|RLE44519.1|	2.1e-10	36.59	80.67	75	k__Archaea; p__Candidatus_Woesearchaeota; c__Unclassified; o__Unclassified; f__Unclassified; g__Unclassified; s__Candidatus_Woesearchaeota_archaeon
geneset000196559	hypothetical protein D6745_03220 [Candidatus Woesearchaeota archaeon]	gi|1498082059|ref|RMF55085.1|	2.2e-46	38.56	96.51	195	k__Archaea; p__Candidatus_Woesearchaeota; c__Unclassified; o__Unclassified; f__Unclassified; g__Unclassified; s__Candidatus_Woesearchaeota_archaeon
geneset000276032	RNA methyltransferase [Candidatus Woesearchaeota archaeon]	gi|1483050508|ref|RJQ17076.1|	1.7e-08	55.56	48.06	68	k__Archaea; p__Candidatus_Woesearchaeota; c__Unclassified; o__Unclassified; f__Unclassified; g__Unclassified; s__Candidatus_Woesearchaeota_archaeon
geneset000380748	hypothetical protein DRJ16_02135 [Candidatus Woesearchaeota archaeon]	gi|1490914005|ref|RLE44514.1|	3.2e-06	42.25	77.17	60	k__Archaea; p__Candidatus_Woesearchaeota; c__Unclassified; o__Unclassified; f__Unclassified; g__Unclassified; s__Candidatus_Woesearchaeota_archaeon
geneset000481155	glycosyl transferase family 2 [Candidatus Woesearchaeota archaeon]	gi|1321612923|ref|PLW80809.1|	6.6e-47	41.76	97.46	197	k__Archaea; p__Candidatus_Woesearchaeota; c__Unclassified; o__Unclassified; f__Unclassified; g__Unclassified; s__Candidatus_Woesearchaeota_archaeon
geneset000529708	ornithine carbamoyltransferase [Candidatus Woesearchaeota archaeon]	gi|1498081598|ref|RMF54689.1|	1.4e-21	50.47	100	111	k__Archaea; p__Candidatus_Woesearchaeota; c__Unclassified; o__Unclassified; f__Unclassified; g__Unclassified; s__Candidatus_Woesearchaeota_archaeon
geneset000156134	dihydrofolate reductase [Candidatus Woesearchaeota archaeon CG10_big_fil_rev_8_21_14_0_10_45_16]	gi|1276402723|ref|PIN73488.1|	8.3e-34	49.03	95.65	152	k__Archaea; p__Candidatus_Woesearchaeota; c__Unclassified; o__Unclassified; f__Unclassified; g__Unclassified; s__Candidatus_Woesearchaeota_archaeon_CG10_big_fil_rev_8_21_14_0_10_45_16
geneset000567827	cysteine methyltransferase [Candidatus Woesearchaeota archaeon ex4484_78]	gi|1231969447|ref|OYT32463.1|	2.1e-06	44.83	74.36	60	k__Archaea; p__Candidatus_Woesearchaeota; c__Unclassified; o__Unclassified; f__Unclassified; g__Unclassified; s__Candidatus_Woesearchaeota_archaeon_ex4484_78
geneset000049073	hypothetical protein A3K72_01755 [Candidatus Woesearchaeota archaeon RBG_13_36_6]	gi|1084211724|ref|OGM02952.1|	4e-26	41.46	95.35	127	k__Archaea; p__Candidatus_Woesearchaeota; c__Unclassified; o__Unclassified; f__Unclassified; g__Unclassified; s__Candidatus_Woesearchaeota_archaeon_RBG_13_36_6
geneset000453565	aconitate hydratase [Fervidicoccus sp.]	gi|1334722255|ref|PNV81884.1|	1.4e-40	49.18	98.92	175	k__Archaea; p__Crenarchaeota; c__Thermoprotei; o__Fervidicoccales; f__Fervidicoccaceae; g__Fervidicoccus; s__Fervidicoccus_sp.
geneset000413212	ankyrin repeat domain-containing protein [Acidianus sulfidivorans]	gi|1398479262|ref|WP_110381019.1|	2.2e-16	42.28	71.51	95	k__Archaea; p__Crenarchaeota; c__Thermoprotei; o__Sulfolobales; f__Sulfolobaceae; g__Acidianus; s__Acidianus_sulfidivorans
geneset000110354	hypothetical protein DDW01_01185, partial [Sulfolobus sp. SCGC AB-777_G05]	gi|1386571301|ref|PVU68048.1|	1.3e-09	41.18	78.7	72	k__Archaea; p__Crenarchaeota; c__Thermoprotei; o__Sulfolobales; f__Sulfolobaceae; g__Sulfolobus; s__Sulfolobus_sp._SCGC_AB-777_G05
geneset000387380	hypothetical protein DDW01_01185, partial [Sulfolobus sp. SCGC AB-777_G05]	gi|1386571301|ref|PVU68048.1|	8.2e-06	46.43	90.32	58	k__Archaea; p__Crenarchaeota; c__Thermoprotei; o__Sulfolobales; f__Sulfolobaceae; g__Sulfolobus; s__Sulfolobus_sp._SCGC_AB-777_G05
geneset000047733	minichromosome maintenance protein MCM [Thermofilum pendens]	gi|500076156|ref|WP_011752169.1|	1.8e-09	65.38	100	70	k__Archaea; p__Crenarchaeota; c__Thermoprotei; o__Thermoproteales; f__Thermofilaceae; g__Thermofilum; s__Thermofilum_pendens
geneset000456957	translation elongation factor EF-1 subunit alpha [Thermofilum uzonense]	gi|919586619|ref|WP_052884380.1|	4.9e-12	50.75	100	79	k__Archaea; p__Crenarchaeota; c__Thermoprotei; o__Thermoproteales; f__Thermofilaceae; g__Thermofilum; s__Thermofilum_uzonense
geneset000158636	hypothetical protein [Thermoproteus sp. CP80]	gi|1173393981|ref|WP_081247089.1|	2.3e-07	61.7	64.38	63	k__Archaea; p__Crenarchaeota; c__Thermoprotei; o__Thermoproteales; f__Thermoproteaceae; g__Thermoproteus; s__Thermoproteus_sp._CP80
geneset000505792	hypothetical protein [Thermoproteus sp. CP80]	gi|1173393981|ref|WP_081247089.1|	1.8e-07	61.7	62.67	64	k__Archaea; p__Crenarchaeota; c__Thermoprotei; o__Thermoproteales; f__Thermoproteaceae; g__Thermoproteus; s__Thermoproteus_sp._CP80
geneset000323079	hypothetical protein DRJ63_10125 [Thermoprotei archaeon]	gi|1490978320|ref|RLE96745.1|	4.5e-80	38.94	88.84	308	k__Archaea; p__Crenarchaeota; c__Thermoprotei; o__Unclassified; f__Unclassified; g__Unclassified; s__Thermoprotei_archaeon
geneset000160648	hypothetical protein DWQ19_09505 [Crenarchaeota archaeon]	gi|1440050604|ref|RDJ35061.1|	3.3e-09	32.58	95.28	70	k__Archaea; p__Crenarchaeota; c__Unclassified; o__Unclassified; f__Unclassified; g__Unclassified; s__Crenarchaeota_archaeon
geneset000237832	hypothetical protein DWQ19_11730 [Crenarchaeota archaeon]	gi|1440051022|ref|RDJ35479.1|	1.2e-09	56.14	91.8	71	k__Archaea; p__Crenarchaeota; c__Unclassified; o__Unclassified; f__Unclassified; g__Unclassified; s__Crenarchaeota_archaeon
geneset000312597	hypothetical protein DWQ19_11535 [Crenarchaeota archaeon]	gi|1440050983|ref|RDJ35440.1|	2.4e-14	48.89	100	87	k__Archaea; p__Crenarchaeota; c__Unclassified; o__Unclassified; f__Unclassified; g__Unclassified; s__Crenarchaeota_archaeon
geneset000406770	hypothetical protein DWQ19_12325 [Crenarchaeota archaeon]	gi|1440051139|ref|RDJ35596.1|	6.4e-07	29.3	54.37	64	k__Archaea; p__Crenarchaeota; c__Unclassified; o__Unclassified; f__Unclassified; g__Unclassified; s__Crenarchaeota_archaeon
geneset000553860	hypothetical protein DWQ19_11730 [Crenarchaeota archaeon]	gi|1440051022|ref|RDJ35479.1|	8.7e-68	47.96	95.96	266	k__Archaea; p__Crenarchaeota; c__Unclassified; o__Unclassified; f__Unclassified; g__Unclassified; s__Crenarchaeota_archaeon
geneset000125719	hypothetical protein XD40_0368 [Archaeoglobus fulgidus]	gi|973011996|ref|KUJ94432.1|	3.5e-10	32.43	93.24	74	k__Archaea; p__Euryarchaeota; c__Archaeoglobi; o__Archaeoglobales; f__Archaeoglobaceae; g__Archaeoglobus; s__Archaeoglobus_fulgidus
geneset000002794	dTMP kinase [Archaeoglobus profundus]	gi|502704500|ref|WP_012939752.1|	3.9e-08	31.73	85.96	68	k__Archaea; p__Euryarchaeota; c__Archaeoglobi; o__Archaeoglobales; f__Archaeoglobaceae; g__Archaeoglobus; s__Archaeoglobus_profundus
geneset000121216	DNA topoisomerase (ATP-hydrolyzing) subunit B [Geoglobus ahangari]	gi|851166778|ref|WP_048094461.1|	7.2e-15	58.44	97.47	89	k__Archaea; p__Euryarchaeota; c__Archaeoglobi; o__Archaeoglobales; f__Archaeoglobaceae; g__Geoglobus; s__Geoglobus_ahangari
geneset000280470	tRNA (N6-threonylcarbamoyladenosine(37)-N6)-methyltransferase TrmO [Haloarculaceae archaeon HArcel1]	gi|1383212624|ref|WP_108380662.1|	2.9e-19	36.27	81.78	105	k__Archaea; p__Euryarchaeota; c__Halobacteria; o__Halobacteriales; f__Haloarculaceae; g__Unclassified; s__Haloarculaceae_archaeon_HArcel1
geneset000167686	intein-containing DNA gyrase subunit B [Halarchaeum acidiphilum]	gi|545903639|ref|WP_021780646.1|	1.8e-18	39.64	94.77	102	k__Archaea; p__Euryarchaeota; c__Halobacteria; o__Halobacteriales; f__Halobacteriaceae; g__Halarchaeum; s__Halarchaeum_acidiphilum
geneset000355270	DNA starvation/stationary phase protection protein Dps [Halorussus sp. HD8-51]	gi|1449662407|ref|WP_115865715.1|	2.1e-06	28.93	87.88	61	k__Archaea; p__Euryarchaeota; c__Halobacteria; o__Halobacteriales; f__Halobacteriaceae; g__Halorussus; s__Halorussus_sp._HD8-51
geneset000539194	deoxyuridine 5&apos;-triphosphate nucleotidohydrolase [Halorussus sp. RC-68]	gi|1561178599|ref|WP_128477319.1|	1.6e-09	33.78	80	72	k__Archaea; p__Euryarchaeota; c__Halobacteria; o__Halobacteriales; f__Halobacteriaceae; g__Halorussus; s__Halorussus_sp._RC-68
geneset000336302	hypothetical protein [Halovenus aranensis]	gi|1224680083|ref|WP_092698834.1|	4.4e-06	36.19	84	60	k__Archaea; p__Euryarchaeota; c__Halobacteria; o__Halobacteriales; f__Halobacteriaceae; g__Halovenus; s__Halovenus_aranensis
geneset000032245	7-carboxy-7-deazaguanine synthase QueE [Halobacteriales archaeon QH_7_66_36]	gi|1371223390|ref|PSP57037.1|	5.1e-33	32.85	92.64	151	k__Archaea; p__Euryarchaeota; c__Halobacteria; o__Halobacteriales; f__Unclassified; g__Unclassified; s__Halobacteriales_archaeon_QH_7_66_36
geneset000390958	Appr-1-p processing protein [Halobacteriales archaeon QS_8_65_32]	gi|1371292442|ref|PSQ22829.1|	4.9e-06	27.78	86.49	60	k__Archaea; p__Euryarchaeota; c__Halobacteria; o__Halobacteriales; f__Unclassified; g__Unclassified; s__Halobacteriales_archaeon_QS_8_65_32
geneset000191768	PGF-pre-PGF domain-containing protein [Halobellus rufus]	gi|1175379403|ref|WP_081927195.1|	2.3e-12	39.49	19.9	84	k__Archaea; p__Euryarchaeota; c__Halobacteria; o__Haloferacales; f__Haloferacaceae; g__Halobellus; s__Halobellus_rufus
geneset000069670	hypothetical protein [Haloferax sp. Atlit-4N]	gi|1448325978|ref|WP_115805638.1|	1.4e-31	37.36	66.84	146	k__Archaea; p__Euryarchaeota; c__Halobacteria; o__Haloferacales; f__Haloferacaceae; g__Haloferax; s__Haloferax_sp._Atlit-4N
geneset000358503	MATE family efflux transporter [Halopelagius longus]	gi|1224511993|ref|WP_092532797.1|	5.9e-07	60	91.84	62	k__Archaea; p__Euryarchaeota; c__Halobacteria; o__Haloferacales; f__Haloferacaceae; g__Halopelagius; s__Halopelagius_longus
geneset000361593	DNA mismatch repair enzyme (putative ATPase), partial [Haloquadratum sp. J07HQX50]	gi|541191274|ref|ERG99660.1|	3.7e-07	76.32	95	62	k__Archaea; p__Euryarchaeota; c__Halobacteria; o__Haloferacales; f__Haloferacaceae; g__Haloquadratum; s__Haloquadratum_sp._J07HQX50
geneset000056289	type I restriction endonuclease subunit R [Methanobacterium formicicum]	gi|851144862|ref|WP_048084513.1|	7.4e-78	72.69	100	299	k__Archaea; p__Euryarchaeota; c__Methanobacteria; o__Methanobacteriales; f__Methanobacteriaceae; g__Methanobacterium; s__Methanobacterium_formicicum
geneset000572920	flippase [Methanobacterium formicicum]	gi|490131268|ref|WP_004031649.1|	7.7e-17	30.95	90.43	97	k__Archaea; p__Euryarchaeota; c__Methanobacteria; o__Methanobacteriales; f__Methanobacteriaceae; g__Methanobacterium; s__Methanobacterium_formicicum
geneset000062435	HXXEE domain-containing protein [Methanobacterium sp. BAmetb5]	gi|1473090546|ref|AXV39446.1|	9.4e-12	34.97	83.43	79	k__Archaea; p__Euryarchaeota; c__Methanobacteria; o__Methanobacteriales; f__Methanobacteriaceae; g__Methanobacterium; s__Methanobacterium_sp._BAmetb5
geneset000463068	hypothetical protein B655_2294 [Methanobacterium sp. Maddingley MBC34]	gi|410596093|ref|EKQ50779.1|	3.3e-38	45.31	91.43	167	k__Archaea; p__Euryarchaeota; c__Methanobacteria; o__Methanobacteriales; f__Methanobacteriaceae; g__Methanobacterium; s__Methanobacterium_sp._Maddingley_MBC34
geneset000501123	hypothetical protein A4E26_00027 [Methanobacterium sp. PtaU1.Bin097]	gi|1166654516|ref|OPY25049.1|	1.1e-23	41.45	22.97	121	k__Archaea; p__Euryarchaeota; c__Methanobacteria; o__Methanobacteriales; f__Methanobacteriaceae; g__Methanobacterium; s__Methanobacterium_sp._PtaU1.Bin097
geneset000276797	MULTISPECIES: type I restriction endonuclease subunit R [Methanobacterium]	gi|1068511779|ref|WP_069585750.1|	2.8e-76	74.36	100	294	k__Archaea; p__Euryarchaeota; c__Methanobacteria; o__Methanobacteriales; f__Methanobacteriaceae; g__Methanobacterium; s__Unclassified
geneset000449622	MULTISPECIES: type I restriction endonuclease subunit R [Methanobacterium]	gi|1068511779|ref|WP_069585750.1|	1.7e-91	58.99	100	345	k__Archaea; p__Euryarchaeota; c__Methanobacteria; o__Methanobacteriales; f__Methanobacteriaceae; g__Methanobacterium; s__Unclassified
geneset000484813	MULTISPECIES: type I restriction-modification system subunit M [Methanobacterium]	gi|851138757|ref|WP_048082518.1|	1.5e-65	72.41	100	258	k__Archaea; p__Euryarchaeota; c__Methanobacteria; o__Methanobacteriales; f__Methanobacteriaceae; g__Methanobacterium; s__Unclassified
geneset000035848	TIR domain-containing protein [Methanobrevibacter arboriphilus]	gi|939147686|ref|WP_054834899.1|	5.5e-18	36.63	71.06	100	k__Archaea; p__Euryarchaeota; c__Methanobacteria; o__Methanobacteriales; f__Methanobacteriaceae; g__Methanobrevibacter; s__Methanobrevibacter_arboriphilus
geneset000157684	antibiotic biosynthesis monooxygenase [Methanobrevibacter arboriphilus]	gi|939148569|ref|WP_054835782.1|	1.3e-09	38.78	86.61	72	k__Archaea; p__Euryarchaeota; c__Methanobacteria; o__Methanobacteriales; f__Methanobacteriaceae; g__Methanobrevibacter; s__Methanobrevibacter_arboriphilus
geneset000502503	GH3 auxin-responsive promoter family protein [Methanobrevibacter arboriphilus]	gi|1169107478|ref|WP_080459976.1|	5.4e-19	44.86	92.98	103	k__Archaea; p__Euryarchaeota; c__Methanobacteria; o__Methanobacteriales; f__Methanobacteriaceae; g__Methanobrevibacter; s__Methanobrevibacter_arboriphilus
geneset000021621	Dam family site-specific DNA-(adenine-N6)-methyltransferase [Methanobrevibacter boviskoreani]	gi|914238277|ref|WP_050553586.1|	2.9e-48	57.95	100	201	k__Archaea; p__Euryarchaeota; c__Methanobacteria; o__Methanobacteriales; f__Methanobacteriaceae; g__Methanobrevibacter; s__Methanobrevibacter_boviskoreani
geneset000574953	Dam family site-specific DNA-(adenine-N6)-methyltransferase [Methanobrevibacter boviskoreani]	gi|914238277|ref|WP_050553586.1|	1.6e-188	57.82	100	668	k__Archaea; p__Euryarchaeota; c__Methanobacteria; o__Methanobacteriales; f__Methanobacteriaceae; g__Methanobrevibacter; s__Methanobrevibacter_boviskoreani
geneset000240320	4&apos;-phosphopantetheinyl transferase superfamily protein [Methanobrevibacter cuticularis]	gi|1055619785|ref|WP_067260630.1|	1e-07	44.62	66.67	65	k__Archaea; p__Euryarchaeota; c__Methanobacteria; o__Methanobacteriales; f__Methanobacteriaceae; g__Methanobrevibacter; s__Methanobrevibacter_cuticularis
geneset000423527	cysteine desulfurase SufS [Methanobrevibacter cuticularis]	gi|1024306379|ref|KZX16051.1|	2.1e-07	32.77	76	65	k__Archaea; p__Euryarchaeota; c__Methanobacteria; o__Methanobacteriales; f__Methanobacteriaceae; g__Methanobrevibacter; s__Methanobrevibacter_cuticularis
geneset000545360	hypothetical protein [Methanobrevibacter filiformis]	gi|1055307467|ref|WP_066973647.1|	6e-15	31.38	98.41	90	k__Archaea; p__Euryarchaeota; c__Methanobacteria; o__Methanobacteriales; f__Methanobacteriaceae; g__Methanobrevibacter; s__Methanobrevibacter_filiformis
geneset000307945	diguanylate cyclase [Methanobrevibacter millerae]	gi|970458082|ref|WP_058738214.1|	9.4e-11	48.48	73.33	75	k__Archaea; p__Euryarchaeota; c__Methanobacteria; o__Methanobacteriales; f__Methanobacteriaceae; g__Methanobrevibacter; s__Methanobrevibacter_millerae
geneset000414698	phosphoribosylanthranilate isomerase [Methanobrevibacter millerae]	gi|970458212|ref|WP_058738344.1|	2.9e-10	72.09	100	72	k__Archaea; p__Euryarchaeota; c__Methanobacteria; o__Methanobacteriales; f__Methanobacteriaceae; g__Methanobrevibacter; s__Methanobrevibacter_millerae
geneset000154056	abhydrolase domain-containing 18 [Methanobrevibacter olleyae]	gi|1055487181|ref|WP_067146231.1|	1.6e-06	33.08	59.64	62	k__Archaea; p__Euryarchaeota; c__Methanobacteria; o__Methanobacteriales; f__Methanobacteriaceae; g__Methanobrevibacter; s__Methanobrevibacter_olleyae
geneset000144966	uracil-DNA glycosylase [Methanobrevibacter ruminantium]	gi|502720042|ref|WP_012955026.1|	3.9e-71	61.03	98.16	277	k__Archaea; p__Euryarchaeota; c__Methanobacteria; o__Methanobacteriales; f__Methanobacteriaceae; g__Methanobrevibacter; s__Methanobrevibacter_ruminantium
geneset000012139	adhesin [Methanobrevibacter smithii]	gi|656155408|ref|WP_029143438.1|	3.5e-06	31.87	94.12	61	k__Archaea; p__Euryarchaeota; c__Methanobacteria; o__Methanobacteriales; f__Methanobacteriaceae; g__Methanobrevibacter; s__Methanobrevibacter_smithii
geneset000364255	ATP-binding protein [Methanobrevibacter smithii]	gi|1300076846|ref|WP_100815304.1|	1.3e-35	31.94	98.54	160	k__Archaea; p__Euryarchaeota; c__Methanobacteria; o__Methanobacteriales; f__Methanobacteriaceae; g__Methanobrevibacter; s__Methanobrevibacter_smithii
geneset000398268	hypothetical protein, partial [Methanobrevibacter woesei]	gi|1463628308|ref|WP_116668909.1|	1.2e-44	67.69	92.2	188	k__Archaea; p__Euryarchaeota; c__Methanobacteria; o__Methanobacteriales; f__Methanobacteriaceae; g__Methanobrevibacter; s__Methanobrevibacter_woesei
geneset000312761	glycosyltransferase [Methanobrevibacter wolinii]	gi|757153227|ref|WP_042707337.1|	3e-30	51.15	88.51	141	k__Archaea; p__Euryarchaeota; c__Methanobacteria; o__Methanobacteriales; f__Methanobacteriaceae; g__Methanobrevibacter; s__Methanobrevibacter_wolinii
geneset000437142	DUF1304 domain-containing protein [Methanobrevibacter wolinii]	gi|757153263|ref|WP_042707372.1|	2e-37	75.42	100	164	k__Archaea; p__Euryarchaeota; c__Methanobacteria; o__Methanobacteriales; f__Methanobacteriaceae; g__Methanobrevibacter; s__Methanobrevibacter_wolinii
geneset000089443	large cysteine-rich periplasmic protein omcB precursor [Methanobrevibacter filiformis]	gi|1024306909|ref|KZX16547.1|	9.6e-12	32.38	60.1	80	k__Archaea; p__Euryarchaeota; c__Methanobacteria; o__Methanobacteriales; f__Methanobacteriaceae; g__Methanobrevibacter; s__Unclassified
geneset000272223	MULTISPECIES: GNAT family N-acetyltransferase [Methanobrevibacter]	gi|1068474543|ref|WP_069572853.1|	8.1e-69	76.25	97.56	269	k__Archaea; p__Euryarchaeota; c__Methanobacteria; o__Methanobacteriales; f__Methanobacteriaceae; g__Methanobrevibacter; s__Unclassified
geneset000361095	MULTISPECIES: nucleotide sugar dehydrogenase [Methanobrevibacter]	gi|1068475912|ref|WP_069573565.1|	1.1e-17	53.41	95.6	98	k__Archaea; p__Euryarchaeota; c__Methanobacteria; o__Methanobacteriales; f__Methanobacteriaceae; g__Methanobrevibacter; s__Unclassified
geneset000526418	MULTISPECIES: nucleotide pyrophosphohydrolase [Methanobrevibacter]	gi|1068478338|ref|WP_069574621.1|	5.1e-33	69.23	89.66	149	k__Archaea; p__Euryarchaeota; c__Methanobacteria; o__Methanobacteriales; f__Methanobacteriaceae; g__Methanobrevibacter; s__Unclassified
geneset000470013	ribosomal-protein-alanine N-acetyltransferase [Methanothermobacter tenebrarum]	gi|1423685765|ref|WP_112093749.1|	2.3e-07	47.5	48.15	65	k__Archaea; p__Euryarchaeota; c__Methanobacteria; o__Methanobacteriales; f__Methanobacteriaceae; g__Methanothermobacter; s__Methanothermobacter_tenebrarum
geneset000568202	SDR family oxidoreductase [Methanocaldococcus fervens]	gi|506271308|ref|WP_015791083.1|	4.8e-29	52.34	100	136	k__Archaea; p__Euryarchaeota; c__Methanococci; o__Methanococcales; f__Methanocaldococcaceae; g__Methanocaldococcus; s__Methanocaldococcus_fervens
geneset000460495	DJ-1/PfpI/YhbO family deglycase/protease [Methanococcus aeolicus]	gi|500682837|ref|WP_011973445.1|	6.2e-13	34.65	81.45	83	k__Archaea; p__Euryarchaeota; c__Methanococci; o__Methanococcales; f__Methanococcaceae; g__Methanococcus; s__Methanococcus_aeolicus
geneset000059584	putative transferase [Methanococcus maripaludis KA1]	gi|693012890|ref|BAP60492.1|	8.6e-36	50	100	159	k__Archaea; p__Euryarchaeota; c__Methanococci; o__Methanococcales; f__Methanococcaceae; g__Methanococcus; s__Methanococcus_maripaludis
geneset000153332	hypothetical protein [Methanococcus maripaludis]	gi|501144717|ref|WP_012192867.1|	8.1e-14	45.92	94.23	85	k__Archaea; p__Euryarchaeota; c__Methanococci; o__Methanococcales; f__Methanococcaceae; g__Methanococcus; s__Methanococcus_maripaludis
geneset000485106	hypothetical protein [Methanococcus maripaludis]	gi|501144717|ref|WP_012192867.1|	4.5e-14	48.96	97.96	86	k__Archaea; p__Euryarchaeota; c__Methanococci; o__Methanococcales; f__Methanococcaceae; g__Methanococcus; s__Methanococcus_maripaludis
geneset000492056	M48 family peptidase [Methanococcus maripaludis]	gi|500195176|ref|WP_011868383.1|	2.6e-54	52.36	97.24	221	k__Archaea; p__Euryarchaeota; c__Methanococci; o__Methanococcales; f__Methanococcaceae; g__Methanococcus; s__Methanococcus_maripaludis
geneset000507542	DUF3578 domain-containing protein [Methanococcus maripaludis]	gi|499484063|ref|WP_011170703.1|	3.7e-43	34.02	94.7	185	k__Archaea; p__Euryarchaeota; c__Methanococci; o__Methanococcales; f__Methanococcaceae; g__Methanococcus; s__Methanococcus_maripaludis
geneset000530899	type I restriction-modification system subunit M [Methanococcus maripaludis]	gi|850979163|ref|WP_048058446.1|	7.1e-209	72.93	99.6	736	k__Archaea; p__Euryarchaeota; c__Methanococci; o__Methanococcales; f__Methanococcaceae; g__Methanococcus; s__Methanococcus_maripaludis
geneset000338098	hypothetical protein [Methanococcus vannielii]	gi|501013488|ref|WP_012066365.1|	1.1e-07	37.5	64.44	65	k__Archaea; p__Euryarchaeota; c__Methanococci; o__Methanococcales; f__Methanococcaceae; g__Methanococcus; s__Methanococcus_vannielii
geneset000348828	diaminopimelate epimerase [Methanococcus vannielii]	gi|500676735|ref|WP_011971823.1|	7.6e-28	75.31	97.5	132	k__Archaea; p__Euryarchaeota; c__Methanococci; o__Methanococcales; f__Methanococcaceae; g__Methanococcus; s__Methanococcus_vannielii
geneset000366135	restriction endonuclease subunit S [Methanococcus vannielii]	gi|500677020|ref|WP_011971898.1|	1.7e-51	64.1	87.64	211	k__Archaea; p__Euryarchaeota; c__Methanococci; o__Methanococcales; f__Methanococcaceae; g__Methanococcus; s__Methanococcus_vannielii
geneset000114772	SMC family ATPase [Methanococcus voltae]	gi|502944506|ref|WP_013179482.1|	7.4e-06	32.71	85.6	59	k__Archaea; p__Euryarchaeota; c__Methanococci; o__Methanococcales; f__Methanococcaceae; g__Methanococcus; s__Methanococcus_voltae
geneset000196882	DJ-1/PfpI/YhbO family deglycase/protease [Methanothermococcus thermolithotrophicus]	gi|516896721|ref|WP_018153816.1|	3.8e-10	51.52	68.75	73	k__Archaea; p__Euryarchaeota; c__Methanococci; o__Methanococcales; f__Methanococcaceae; g__Methanothermococcus; s__Methanothermococcus_thermolithotrophicus
geneset000418642	DJ-1/PfpI/YhbO family deglycase/protease [Methanothermococcus thermolithotrophicus]	gi|516896721|ref|WP_018153816.1|	1.4e-15	48.42	75.2	92	k__Archaea; p__Euryarchaeota; c__Methanococci; o__Methanococcales; f__Methanococcaceae; g__Methanothermococcus; s__Methanothermococcus_thermolithotrophicus
geneset000283033	DNA-directed RNA polymerase subunit D [Methanococcales archaeon HHB]	gi|1573067401|ref|GBF36125.1|	2.6e-18	36.93	94.12	101	k__Archaea; p__Euryarchaeota; c__Methanococci; o__Methanococcales; f__Unclassified; g__Unclassified; s__Methanococcales_archaeon_HHB
geneset000380956	bifunctional methylenetetrahydrofolate dehydrogenase/methenyltetrahydrofolate cyclohydrolase FolD [Methanocalculus sp. MSAO_Arc1]	gi|1522567937|ref|RQD79550.1|	1.7e-06	30.39	56.45	63	k__Archaea; p__Euryarchaeota; c__Methanomicrobia; o__Methanomicrobiales; f__Methanocalculaceae; g__Methanocalculus; s__Methanocalculus_sp._MSAO_Arc1
geneset000195898	excinuclease ABC subunit UvrA [Methanocorpusculum labreanum]	gi|500158679|ref|WP_011833349.1|	7.6e-32	41.62	96.08	146	k__Archaea; p__Euryarchaeota; c__Methanomicrobia; o__Methanomicrobiales; f__Methanocorpusculaceae; g__Methanocorpusculum; s__Methanocorpusculum_labreanum
geneset000316539	site-specific DNA-methyltransferase [Methanocorpusculum labreanum]	gi|500158903|ref|WP_011833573.1|	4.6e-62	64.57	100	246	k__Archaea; p__Euryarchaeota; c__Methanomicrobia; o__Methanomicrobiales; f__Methanocorpusculaceae; g__Methanocorpusculum; s__Methanocorpusculum_labreanum
geneset000463163	ABC transporter ATP-binding protein [Methanocorpusculum labreanum]	gi|500159245|ref|WP_011833915.1|	1.9e-49	44.39	100	205	k__Archaea; p__Euryarchaeota; c__Methanomicrobia; o__Methanomicrobiales; f__Methanocorpusculaceae; g__Methanocorpusculum; s__Methanocorpusculum_labreanum
geneset000124818	FRG domain-containing protein [Methanocorpusculum parvum]	gi|1240478768|ref|WP_095642518.1|	8e-44	36.92	98.15	187	k__Archaea; p__Euryarchaeota; c__Methanomicrobia; o__Methanomicrobiales; f__Methanocorpusculaceae; g__Methanocorpusculum; s__Methanocorpusculum_parvum
geneset000263649	zinc-ribbon domain-containing protein [Methanocorpusculum parvum]	gi|1240478470|ref|WP_095642220.1|	4.7e-37	30.59	96.4	164	k__Archaea; p__Euryarchaeota; c__Methanomicrobia; o__Methanomicrobiales; f__Methanocorpusculaceae; g__Methanocorpusculum; s__Methanocorpusculum_parvum
geneset000531850	zinc-ribbon domain-containing protein [Methanocorpusculum parvum]	gi|1240478470|ref|WP_095642220.1|	6.5e-33	41.8	97.93	150	k__Archaea; p__Euryarchaeota; c__Methanomicrobia; o__Methanomicrobiales; f__Methanocorpusculaceae; g__Methanocorpusculum; s__Methanocorpusculum_parvum
geneset000024355	hypothetical protein MBBA_2449 [Methanoculleus bourgensis]	gi|1026139961|ref|SAI89290.1|	1.1e-130	55.19	98.83	476	k__Archaea; p__Euryarchaeota; c__Methanomicrobia; o__Methanomicrobiales; f__Methanomicrobiaceae; g__Methanoculleus; s__Methanoculleus_bourgensis
geneset000125179	MULTISPECIES: ATP/GTP-binding protein [Methanoculleus]	gi|504679461|ref|WP_014866563.1|	6.5e-134	56.78	100	486	k__Archaea; p__Euryarchaeota; c__Methanomicrobia; o__Methanomicrobiales; f__Methanomicrobiaceae; g__Methanoculleus; s__Unclassified
geneset000521903	DEAD/DEAH box helicase [Methanofollis liminatans]	gi|490138592|ref|WP_004038948.1|	1.5e-36	59.09	97.06	161	k__Archaea; p__Euryarchaeota; c__Methanomicrobia; o__Methanomicrobiales; f__Methanomicrobiaceae; g__Methanofollis; s__Methanofollis_liminatans
geneset000403360	FadR family transcriptional regulator [Methanogenium cariaci]	gi|1011506064|ref|WP_062400601.1|	2e-51	53.95	100	211	k__Archaea; p__Euryarchaeota; c__Methanomicrobia; o__Methanomicrobiales; f__Methanomicrobiaceae; g__Methanogenium; s__Methanogenium_cariaci
geneset000336751	type I restriction endonuclease subunit R [Methanomicrobium mobile]	gi|757151583|ref|WP_042705772.1|	1.4e-97	68.1	100	365	k__Archaea; p__Euryarchaeota; c__Methanomicrobia; o__Methanomicrobiales; f__Methanomicrobiaceae; g__Methanomicrobium; s__Methanomicrobium_mobile
geneset000393048	PAS domain S-box protein [Methanoplanus limicola]	gi|490179730|ref|WP_004078349.1|	8.3e-23	38.28	37.32	117	k__Archaea; p__Euryarchaeota; c__Methanomicrobia; o__Methanomicrobiales; f__Methanomicrobiaceae; g__Methanoplanus; s__Methanoplanus_limicola
geneset000412443	hypothetical protein APR55_06665 [Methanolinea sp. SDB]	gi|941491950|ref|KQC03902.1|	2.3e-10	43.36	30.43	76	k__Archaea; p__Euryarchaeota; c__Methanomicrobia; o__Methanomicrobiales; f__Methanoregulaceae; g__Methanolinea; s__Methanolinea_sp._SDB
geneset000197901	prephenate dehydratase [methanogenic archaeon mixed culture ISO4-G1]	gi|998157212|ref|AMK14425.1|	7.8e-14	47.92	95	85	k__Archaea; p__Euryarchaeota; c__Methanomicrobia; o__Methanomicrobiales; f__Unclassified; g__Unclassified; s__methanogenic_archaeon_mixed_culture_ISO4-G1
geneset000533838	glutathione peroxidase [methanogenic archaeon mixed culture ISO4-G1]	gi|998156127|ref|AMK13340.1|	9.2e-52	74.6	98.44	212	k__Archaea; p__Euryarchaeota; c__Methanomicrobia; o__Methanomicrobiales; f__Unclassified; g__Unclassified; s__methanogenic_archaeon_mixed_culture_ISO4-G1
geneset000213032	site-specific DNA-methyltransferase [Methanomicrobiales archaeon HGW-Methanomicrobiales-1]	gi|1308558701|ref|PKL69881.1|	8.8e-80	60.67	98.76	306	k__Archaea; p__Euryarchaeota; c__Methanomicrobia; o__Methanomicrobiales; f__Unclassified; g__Unclassified; s__Methanomicrobiales_archaeon_HGW-Methanomicrobiales-1
geneset000408851	site-specific DNA-methyltransferase [Methanomicrobiales archaeon HGW-Methanomicrobiales-1]	gi|1308558701|ref|PKL69881.1|	1.1e-62	59.6	100	249	k__Archaea; p__Euryarchaeota; c__Methanomicrobia; o__Methanomicrobiales; f__Unclassified; g__Unclassified; s__Methanomicrobiales_archaeon_HGW-Methanomicrobiales-1
geneset000551295	J domain-containing protein [Methanomicrobiales archaeon HGW-Methanomicrobiales-2]	gi|1308549069|ref|PKL62638.1|	8.2e-10	52.11	58.68	72	k__Archaea; p__Euryarchaeota; c__Methanomicrobia; o__Methanomicrobiales; f__Unclassified; g__Unclassified; s__Methanomicrobiales_archaeon_HGW-Methanomicrobiales-2
geneset000379038	hypothetical protein C5S53_11950 [ANME-1 cluster archaeon]	gi|1433470292|ref|RCV63855.1|	8.4e-25	37.35	66.67	123	k__Archaea; p__Euryarchaeota; c__Methanomicrobia; o__Methanophagales; f__Unclassified; g__Unclassified; s__Methanophagales_archaeon
geneset000448408	hypothetical protein CW713_08660 [ANME-1 cluster archaeon]	gi|1483847748|ref|RJS79229.1|	1.7e-18	33.33	99.07	102	k__Archaea; p__Euryarchaeota; c__Methanomicrobia; o__Methanophagales; f__Unclassified; g__Unclassified; s__Methanophagales_archaeon
geneset000024982	glycosyltransferase [Candidatus Methanoperedens nitroreducens]	gi|1245978546|ref|WP_096205482.1|	6.2e-77	53.02	98.93	297	k__Archaea; p__Euryarchaeota; c__Methanomicrobia; o__Methanosarcinales; f__Candidatus_Methanoperedenaceae; g__Candidatus_Methanoperedens; s__Candidatus_Methanoperedens_nitroreducens
geneset000210461	glycosyltransferase [Candidatus Methanoperedens nitroreducens]	gi|1245978546|ref|WP_096205482.1|	1e-40	48.55	97.73	176	k__Archaea; p__Euryarchaeota; c__Methanomicrobia; o__Methanosarcinales; f__Candidatus_Methanoperedenaceae; g__Candidatus_Methanoperedens; s__Candidatus_Methanoperedens_nitroreducens
geneset000271862	glycosyltransferase [Candidatus Methanoperedens nitroreducens]	gi|1245978546|ref|WP_096205482.1|	2.2e-103	53.06	98.61	385	k__Archaea; p__Euryarchaeota; c__Methanomicrobia; o__Methanosarcinales; f__Candidatus_Methanoperedenaceae; g__Candidatus_Methanoperedens; s__Candidatus_Methanoperedens_nitroreducens
geneset000464527	glycosyltransferase [Candidatus Methanoperedens nitroreducens]	gi|1245978546|ref|WP_096205482.1|	1.2e-83	57.8	100	319	k__Archaea; p__Euryarchaeota; c__Methanomicrobia; o__Methanosarcinales; f__Candidatus_Methanoperedenaceae; g__Candidatus_Methanoperedens; s__Candidatus_Methanoperedens_nitroreducens
geneset000558863	Type I restriction-modification system, DNA-methyltransferase subunit M (fragment) [Candidatus Methanoperedens nitroreducens]	gi|1241772974|ref|SNQ60362.1|	2.7e-98	68.7	99.62	367	k__Archaea; p__Euryarchaeota; c__Methanomicrobia; o__Methanosarcinales; f__Candidatus_Methanoperedenaceae; g__Candidatus_Methanoperedens; s__Candidatus_Methanoperedens_nitroreducens
geneset000467989	class I SAM-dependent methyltransferase [Candidatus Methanoperedens sp. BLZ2]	gi|1254433653|ref|WP_097297317.1|	2.8e-22	36.84	95.48	114	k__Archaea; p__Euryarchaeota; c__Methanomicrobia; o__Methanosarcinales; f__Candidatus_Methanoperedenaceae; g__Candidatus_Methanoperedens; s__Candidatus_Methanoperedens_sp._BLZ2
geneset000160640	metallophosphatase family protein [Candidatus Methanoperedenaceae archaeon]	gi|1461424784|ref|WP_116483994.1|	3.4e-37	41.78	80.47	164	k__Archaea; p__Euryarchaeota; c__Methanomicrobia; o__Methanosarcinales; f__Candidatus_Methanoperedenaceae; g__Unclassified; s__Candidatus_Methanoperedenaceae_archaeon
geneset000454972	DUF2589 domain-containing protein [Methanosaeta harundinacea]	gi|504400574|ref|WP_014587676.1|	5.3e-50	64.09	98.85	206	k__Archaea; p__Euryarchaeota; c__Methanomicrobia; o__Methanosarcinales; f__Methanosaetaceae; g__Methanothrix; s__Methanosaeta_harundinacea
geneset000061585	AP2 domain protein [Methanosaeta sp. PtaU1.Bin028]	gi|1166678471|ref|OPY45858.1|	2.8e-12	43.81	55.85	81	k__Archaea; p__Euryarchaeota; c__Methanomicrobia; o__Methanosarcinales; f__Methanosaetaceae; g__Methanothrix; s__Methanosaeta_sp._PtaU1.Bin028
geneset000553728	ADP-ribosyltransferase exoenzyme [Methanosaeta sp. PtaU1.Bin060]	gi|1166688618|ref|OPY54652.1|	7.2e-10	29.57	57.14	74	k__Archaea; p__Euryarchaeota; c__Methanomicrobia; o__Methanosarcinales; f__Methanosaetaceae; g__Methanothrix; s__Methanosaeta_sp._PtaU1.Bin060
geneset000125178	Tellurite resistance protein TerB [Methanosaeta sp. PtaU1.Bin112]	gi|1166686912|ref|OPY53075.1|	1e-86	30.91	90.7	330	k__Archaea; p__Euryarchaeota; c__Methanomicrobia; o__Methanosarcinales; f__Methanosaetaceae; g__Methanothrix; s__Methanosaeta_sp._PtaU1.Bin112
geneset000125180	putative ski2-type helicase [Methanosaeta sp. PtaU1.Bin112]	gi|1166686914|ref|OPY53077.1|	2.2e-158	44.25	98.21	568	k__Archaea; p__Euryarchaeota; c__Methanomicrobia; o__Methanosarcinales; f__Methanosaetaceae; g__Methanothrix; s__Methanosaeta_sp._PtaU1.Bin112
geneset000235401	Tellurite resistance protein TerB [Methanosaeta sp. PtaU1.Bin112]	gi|1166686912|ref|OPY53075.1|	1.2e-27	36.7	66.79	133	k__Archaea; p__Euryarchaeota; c__Methanomicrobia; o__Methanosarcinales; f__Methanosaetaceae; g__Methanothrix; s__Methanosaeta_sp._PtaU1.Bin112
geneset000366548	DNA-dependent helicase II [Methanosaeta sp. PtaU1.Bin112]	gi|1166690274|ref|OPY56120.1|	8.8e-20	36.55	89.24	106	k__Archaea; p__Euryarchaeota; c__Methanomicrobia; o__Methanosarcinales; f__Methanosaetaceae; g__Methanothrix; s__Methanosaeta_sp._PtaU1.Bin112
geneset000497904	putative ski2-type helicase [Methanosaeta sp. PtaU1.Bin112]	gi|1166686914|ref|OPY53077.1|	1.3e-24	36.74	97.72	122	k__Archaea; p__Euryarchaeota; c__Methanomicrobia; o__Methanosarcinales; f__Methanosaetaceae; g__Methanothrix; s__Methanosaeta_sp._PtaU1.Bin112
geneset000418819	DNA mismatch repair endonuclease MutL [Methanothrix sp.]	gi|1526310815|ref|RQW77476.1|	2.9e-28	61.54	88.14	134	k__Archaea; p__Euryarchaeota; c__Methanomicrobia; o__Methanosarcinales; f__Methanosaetaceae; g__Methanothrix; s__Methanothrix_sp.
geneset000294958	hypothetical protein [Methanococcoides burtonii]	gi|499818551|ref|WP_011499285.1|	4e-08	24.59	98.91	67	k__Archaea; p__Euryarchaeota; c__Methanomicrobia; o__Methanosarcinales; f__Methanosarcinaceae; g__Methanococcoides; s__Methanococcoides_burtonii
geneset000342493	hypothetical protein [Methanococcoides burtonii]	gi|499818551|ref|WP_011499285.1|	4.8e-09	26.23	98.38	70	k__Archaea; p__Euryarchaeota; c__Methanomicrobia; o__Methanosarcinales; f__Methanosarcinaceae; g__Methanococcoides; s__Methanococcoides_burtonii
geneset000384414	hypothetical protein [Methanococcoides burtonii]	gi|499818551|ref|WP_011499285.1|	3.7e-08	26.67	97.62	67	k__Archaea; p__Euryarchaeota; c__Methanomicrobia; o__Methanosarcinales; f__Methanosarcinaceae; g__Methanococcoides; s__Methanococcoides_burtonii
geneset000047286	hypothetical protein [Methanococcoides methylutens]	gi|851356918|ref|WP_048194683.1|	9.3e-07	28.34	80.89	63	k__Archaea; p__Euryarchaeota; c__Methanomicrobia; o__Methanosarcinales; f__Methanosarcinaceae; g__Methanococcoides; s__Methanococcoides_methylutens
geneset000233421	DUF3427 domain-containing protein [Methanococcoides methylutens]	gi|851358762|ref|WP_048195744.1|	4.8e-294	54.24	99.08	1020	k__Archaea; p__Euryarchaeota; c__Methanomicrobia; o__Methanosarcinales; f__Methanosarcinaceae; g__Methanococcoides; s__Methanococcoides_methylutens
geneset000423708	hypothetical protein LI82_11855 [Methanococcoides methylutens]	gi|695944434|ref|KGK98392.1|	1.2e-16	65.08	88.73	94	k__Archaea; p__Euryarchaeota; c__Methanomicrobia; o__Methanosarcinales; f__Methanosarcinaceae; g__Methanococcoides; s__Methanococcoides_methylutens
geneset000558208	N-acylneuraminate cytidylyltransferase [Methanohalophilus halophilus]	gi|1088735487|ref|SDW14575.1|	1.1e-10	55.74	95.31	74	k__Archaea; p__Euryarchaeota; c__Methanomicrobia; o__Methanosarcinales; f__Methanosarcinaceae; g__Methanohalophilus; s__Methanohalophilus_halophilus
geneset000469259	restriction endonuclease subunit S [Methanohalophilus portucalensis]	gi|1119383472|ref|WP_072359535.1|	1.9e-94	51.98	99.44	355	k__Archaea; p__Euryarchaeota; c__Methanomicrobia; o__Methanosarcinales; f__Methanosarcinaceae; g__Methanohalophilus; s__Methanohalophilus_portucalensis
geneset000323212	Large terminase phage packaging protein [Methanolobus profundi]	gi|1097196030|ref|SFM94013.1|	5.9e-41	44.16	98.71	177	k__Archaea; p__Euryarchaeota; c__Methanomicrobia; o__Methanosarcinales; f__Methanosarcinaceae; g__Methanolobus; s__Methanolobus_profundi
geneset000319523	GAF domain-containing protein [Methanolobus psychrophilus]	gi|504864911|ref|WP_015052013.1|	5.1e-08	27.57	97.18	67	k__Archaea; p__Euryarchaeota; c__Methanomicrobia; o__Methanosarcinales; f__Methanosarcinaceae; g__Methanolobus; s__Methanolobus_psychrophilus
geneset000069305	DNA methylase [Methanolobus psychrotolerans]	gi|1229239798|ref|WP_094228426.1|	9.5e-86	74.06	100	325	k__Archaea; p__Euryarchaeota; c__Methanomicrobia; o__Methanosarcinales; f__Methanosarcinaceae; g__Methanolobus; s__Methanolobus_psychrotolerans
geneset000165533	DUF2075 domain-containing protein [Methanolobus psychrotolerans]	gi|1229239398|ref|WP_094228026.1|	2.6e-93	36.88	95.34	352	k__Archaea; p__Euryarchaeota; c__Methanomicrobia; o__Methanosarcinales; f__Methanosarcinaceae; g__Methanolobus; s__Methanolobus_psychrotolerans
geneset000171784	gamma carbonic anhydrase family protein [Methanolobus psychrotolerans]	gi|1229238127|ref|WP_094226755.1|	8e-17	49.49	92.52	95	k__Archaea; p__Euryarchaeota; c__Methanomicrobia; o__Methanosarcinales; f__Methanosarcinaceae; g__Methanolobus; s__Methanolobus_psychrotolerans
geneset000248828	DUF2075 domain-containing protein [Methanolobus psychrotolerans]	gi|1229239398|ref|WP_094228026.1|	3.5e-07	50.94	63.1	63	k__Archaea; p__Euryarchaeota; c__Methanomicrobia; o__Methanosarcinales; f__Methanosarcinaceae; g__Methanolobus; s__Methanolobus_psychrotolerans
geneset000533909	hypothetical protein AWU59_2009 [Methanolobus sp. T82-4]	gi|1001920876|ref|KXS41631.1|	2.1e-19	35.29	99.4	105	k__Archaea; p__Euryarchaeota; c__Methanomicrobia; o__Methanosarcinales; f__Methanosarcinaceae; g__Methanolobus; s__Methanolobus_sp._T82-4
geneset000571037	hypothetical protein MettiDRAFT_2369 [Methanolobus tindarius DSM 2278]	gi|563513507|ref|ETA68881.1|	4e-22	37.58	99.33	114	k__Archaea; p__Euryarchaeota; c__Methanomicrobia; o__Methanosarcinales; f__Methanosarcinaceae; g__Methanolobus; s__Methanolobus_tindarius
geneset000244699	pirin family protein [Methanomethylovorans hollandica]	gi|505138147|ref|WP_015325249.1|	3.6e-104	62.24	100	387	k__Archaea; p__Euryarchaeota; c__Methanomicrobia; o__Methanosarcinales; f__Methanosarcinaceae; g__Methanomethylovorans; s__Methanomethylovorans_hollandica
geneset000219089	DUF2769 domain-containing protein [Methanosalsum zhilinae]	gi|503664295|ref|WP_013898371.1|	6.3e-23	59.3	95.56	115	k__Archaea; p__Euryarchaeota; c__Methanomicrobia; o__Methanosarcinales; f__Methanosarcinaceae; g__Methanosalsum; s__Methanosalsum_zhilinae
geneset000119803	tetratricopeptide repeat protein [Methanosarcina barkeri]	gi|920595251|ref|WP_053010677.1|	3.7e-26	31.97	97.4	128	k__Archaea; p__Euryarchaeota; c__Methanomicrobia; o__Methanosarcinales; f__Methanosarcinaceae; g__Methanosarcina; s__Methanosarcina_barkeri
geneset000542699	hypothetical protein [Methanosarcina barkeri]	gi|919170123|ref|WP_052725754.1|	1.8e-30	52.52	94.56	141	k__Archaea; p__Euryarchaeota; c__Methanomicrobia; o__Methanosarcinales; f__Methanosarcinaceae; g__Methanosarcina; s__Methanosarcina_barkeri
geneset000021321	sensory transduction histidine kinase [Methanosarcina mazei Tuc01]	gi|452100926|ref|AGF97866.1|	3.2e-07	30.73	95.4	64	k__Archaea; p__Euryarchaeota; c__Methanomicrobia; o__Methanosarcinales; f__Methanosarcinaceae; g__Methanosarcina; s__Methanosarcina_mazei
geneset000389711	DEAD/DEAH box helicase [Methanosarcina mazei]	gi|850490181|ref|WP_048041124.1|	5.3e-26	40.46	100	127	k__Archaea; p__Euryarchaeota; c__Methanomicrobia; o__Methanosarcinales; f__Methanosarcinaceae; g__Methanosarcina; s__Methanosarcina_mazei
geneset000432659	DUF262 domain-containing protein [Methanosarcina mazei]	gi|850511020|ref|WP_048048191.1|	7e-70	52.96	98.88	273	k__Archaea; p__Euryarchaeota; c__Methanomicrobia; o__Methanosarcinales; f__Methanosarcinaceae; g__Methanosarcina; s__Methanosarcina_mazei
geneset000517835	restriction endonuclease [Methanosarcina mazei]	gi|850519115|ref|WP_048049354.1|	1e-38	34.5	96.88	170	k__Archaea; p__Euryarchaeota; c__Methanomicrobia; o__Methanosarcinales; f__Methanosarcinaceae; g__Methanosarcina; s__Methanosarcina_mazei
geneset000531269	restriction endonuclease subunit S [Methanosarcina mazei]	gi|919180098|ref|WP_052735696.1|	3.9e-14	51.22	96.47	86	k__Archaea; p__Euryarchaeota; c__Methanomicrobia; o__Methanosarcinales; f__Methanosarcinaceae; g__Methanosarcina; s__Methanosarcina_mazei
geneset000224412	DUF1016 domain-containing protein [Methanosarcina siciliae]	gi|851318128|ref|WP_048181268.1|	5.8e-117	62.69	95.06	430	k__Archaea; p__Euryarchaeota; c__Methanomicrobia; o__Methanosarcinales; f__Methanosarcinaceae; g__Methanosarcina; s__Methanosarcina_siciliae
geneset000536614	collagen triple helix repeat domain protein [Methanosarcina siciliae T4/M]	gi|805347815|ref|AKB28437.1|	1.3e-06	24.66	83.58	63	k__Archaea; p__Euryarchaeota; c__Methanomicrobia; o__Methanosarcinales; f__Methanosarcinaceae; g__Methanosarcina; s__Methanosarcina_siciliae
geneset000003315	DUF4145 domain-containing protein [Methanosarcina soligelidi]	gi|850530795|ref|WP_048051279.1|	2.9e-51	55.98	98.9	211	k__Archaea; p__Euryarchaeota; c__Methanomicrobia; o__Methanosarcinales; f__Methanosarcinaceae; g__Methanosarcina; s__Methanosarcina_soligelidi
geneset000084576	DEAD/DEAH box helicase [Methanosarcina sp. 1.H.A.2.2]	gi|851298042|ref|WP_048161457.1|	1.1e-101	61.59	100	379	k__Archaea; p__Euryarchaeota; c__Methanomicrobia; o__Methanosarcinales; f__Methanosarcinaceae; g__Methanosarcina; s__Methanosarcina_sp._1.H.A.2.2
geneset000122953	hypothetical protein EO92_04935 [Methanosarcina sp. 2.H.A.1B.4]	gi|814726893|ref|KKG09660.1|	1.8e-10	30.86	97.65	75	k__Archaea; p__Euryarchaeota; c__Methanomicrobia; o__Methanosarcinales; f__Methanosarcinaceae; g__Methanosarcina; s__Methanosarcina_sp._2.H.A.1B.4
geneset000322061	hypothetical protein [Methanosarcina sp. 2.H.A.1B.4]	gi|851307519|ref|WP_048170828.1|	1.3e-06	82.86	71.43	60	k__Archaea; p__Euryarchaeota; c__Methanomicrobia; o__Methanosarcinales; f__Methanosarcinaceae; g__Methanosarcina; s__Methanosarcina_sp._2.H.A.1B.4
geneset000043822	hypothetical protein MSKOL_1570 [Methanosarcina sp. Kolksee]	gi|805396515|ref|AKB47347.1|	1.5e-07	47.22	88.89	64	k__Archaea; p__Euryarchaeota; c__Methanomicrobia; o__Methanosarcinales; f__Methanosarcinaceae; g__Methanosarcina; s__Methanosarcina_sp._Kolksee
geneset000246617	SOS response-associated peptidase [Methanosarcina sp. MSH10X1]	gi|1561211108|ref|WP_128506441.1|	1.2e-10	34.38	77.27	75	k__Archaea; p__Euryarchaeota; c__Methanomicrobia; o__Methanosarcinales; f__Methanosarcinaceae; g__Methanosarcina; s__Methanosarcina_sp._MSH10X1
geneset000150211	GNAT family N-acetyltransferase [Methanosarcina spelaei]	gi|1240479535|ref|WP_095643237.1|	3e-60	72.33	100	240	k__Archaea; p__Euryarchaeota; c__Methanomicrobia; o__Methanosarcinales; f__Methanosarcinaceae; g__Methanosarcina; s__Methanosarcina_spelaei
geneset000239547	ferrous iron transport protein B [Methanosarcina spelaei]	gi|1240480342|ref|WP_095644044.1|	1e-56	63.28	100	229	k__Archaea; p__Euryarchaeota; c__Methanomicrobia; o__Methanosarcinales; f__Methanosarcinaceae; g__Methanosarcina; s__Methanosarcina_spelaei
geneset000489009	GNAT family N-acetyltransferase [Methanosarcina spelaei]	gi|1240479535|ref|WP_095643237.1|	2.5e-57	84.5	100	230	k__Archaea; p__Euryarchaeota; c__Methanomicrobia; o__Methanosarcinales; f__Methanosarcinaceae; g__Methanosarcina; s__Methanosarcina_spelaei
geneset000315478	flavin reductase [Methanosarcina vacuolata]	gi|851231251|ref|WP_048120089.1|	1.8e-53	62.58	88.07	218	k__Archaea; p__Euryarchaeota; c__Methanomicrobia; o__Methanosarcinales; f__Methanosarcinaceae; g__Methanosarcina; s__Methanosarcina_vacuolata
geneset000478945	MULTISPECIES: DUF1697 domain-containing protein [Methanosarcina]	gi|851263730|ref|WP_048137530.1|	2.1e-23	67.82	98.86	117	k__Archaea; p__Euryarchaeota; c__Methanomicrobia; o__Methanosarcinales; f__Methanosarcinaceae; g__Methanosarcina; s__Unclassified
geneset000263832	hypothetical protein C4B59_00425, partial [ANME-2 cluster archaeon]	gi|1395936656|ref|PXF62114.1|	1.5e-14	29.65	91.39	89	k__Archaea; p__Euryarchaeota; c__Methanomicrobia; o__Methanosarcinales; f__Unclassified; g__Unclassified; s__ANME-2_cluster_archaeon
geneset000498075	hypothetical protein C4B59_02515 [ANME-2 cluster archaeon]	gi|1395936287|ref|PXF61747.1|	1.2e-48	53.82	72.1	203	k__Archaea; p__Euryarchaeota; c__Methanomicrobia; o__Methanosarcinales; f__Unclassified; g__Unclassified; s__ANME-2_cluster_archaeon
geneset000558514	hypothetical protein C4B59_02515 [ANME-2 cluster archaeon]	gi|1395936287|ref|PXF61747.1|	8.9e-42	61.27	100	179	k__Archaea; p__Euryarchaeota; c__Methanomicrobia; o__Methanosarcinales; f__Unclassified; g__Unclassified; s__ANME-2_cluster_archaeon
geneset000061193	hypothetical protein EOO65_02245, partial [Methanosarcinales archaeon]	gi|1568101326|ref|RYE84450.1|	2.2e-19	31.6	95.36	105	k__Archaea; p__Euryarchaeota; c__Methanomicrobia; o__Methanosarcinales; f__Unclassified; g__Unclassified; s__Methanosarcinales_archaeon
geneset000193585	hypothetical protein EOO65_00170 [Methanosarcinales archaeon]	gi|1568102884|ref|RYE85525.1|	2.6e-22	32.58	97.74	115	k__Archaea; p__Euryarchaeota; c__Methanomicrobia; o__Methanosarcinales; f__Unclassified; g__Unclassified; s__Methanosarcinales_archaeon
geneset000169266	hypothetical protein APG09_00998 [Arc I group archaeon ADurb1213_Bin02801]	gi|1004832938|ref|KYC57753.1|	1.3e-14	31.68	83.52	89	k__Archaea; p__Euryarchaeota; c__Methanomicrobia; o__Unclassified; f__Unclassified; g__Unclassified; s__Arc_I_group_archaeon_ADurb1213_Bin02801
geneset000315486	hypothetical protein AMQ74_01951 [Arc I group archaeon U1lsi0528_Bin089]	gi|1004818823|ref|KYC44574.1|	8.1e-15	38.57	90	89	k__Archaea; p__Euryarchaeota; c__Methanomicrobia; o__Unclassified; f__Unclassified; g__Unclassified; s__Arc_I_group_archaeon_U1lsi0528_Bin089
geneset000142937	hypothetical protein AYK18_04600 [Theionarchaea archaeon DG-70]	gi|1008850805|ref|KYK33612.1|	2.2e-09	41.67	97.27	71	k__Archaea; p__Euryarchaeota; c__Theionarchaea; o__Unclassified; f__Unclassified; g__Unclassified; s__Theionarchaea_archaeon_DG-70
geneset000331781	hypothetical protein AYK18_04600 [Theionarchaea archaeon DG-70]	gi|1008850805|ref|KYK33612.1|	4.4e-10	43.52	97.27	73	k__Archaea; p__Euryarchaeota; c__Theionarchaea; o__Unclassified; f__Unclassified; g__Unclassified; s__Theionarchaea_archaeon_DG-70
geneset000319746	cadmium-translocating P-type ATPase [Pyrococcus abyssi]	gi|851281687|ref|WP_048146750.1|	9.4e-49	64.24	99.4	202	k__Archaea; p__Euryarchaeota; c__Thermococci; o__Thermococcales; f__Thermococcaceae; g__Pyrococcus; s__Pyrococcus_abyssi
geneset000456216	DUF1177 domain-containing protein [Thermococcus barophilus]	gi|948648903|ref|WP_056933092.1|	9.1e-66	70.45	99.44	259	k__Archaea; p__Euryarchaeota; c__Thermococci; o__Thermococcales; f__Thermococcaceae; g__Thermococcus; s__Thermococcus_barophilus
geneset000500799	hypothetical protein [Thermococcus barophilus]	gi|503512904|ref|WP_013747408.1|	3e-09	33.56	69.74	71	k__Archaea; p__Euryarchaeota; c__Thermococci; o__Thermococcales; f__Thermococcaceae; g__Thermococcus; s__Thermococcus_barophilus
geneset000201823	glycosyltransferase [Thermococcus sp. AM4]	gi|503888732|ref|WP_014122726.1|	5.7e-36	41.89	72	161	k__Archaea; p__Euryarchaeota; c__Thermococci; o__Thermococcales; f__Thermococcaceae; g__Thermococcus; s__Thermococcus_sp._AM4
geneset000192235	GMC family oxidoreductase [Thermococcus sp. EP1]	gi|942063657|ref|WP_055282329.1|	1.1e-90	45.19	97.39	343	k__Archaea; p__Euryarchaeota; c__Thermococci; o__Thermococcales; f__Thermococcaceae; g__Thermococcus; s__Thermococcus_sp._EP1
geneset000130846	hypothetical protein DRN58_01225 [Thermococci archaeon]	gi|1491108968|ref|RLG01693.1|	2.6e-29	51.85	89.4	137	k__Archaea; p__Euryarchaeota; c__Thermococci; o__Unclassified; f__Unclassified; g__Unclassified; s__Thermococci_archaeon
geneset000524371	AAA family ATPase, partial [Thermococci archaeon]	gi|1491093590|ref|RLF89207.1|	3.2e-06	53.33	65.22	60	k__Archaea; p__Euryarchaeota; c__Thermococci; o__Unclassified; f__Unclassified; g__Unclassified; s__Thermococci_archaeon
geneset000319992	ABC transporter ATP-binding protein [Candidatus Methanoplasma termitum]	gi|851217526|ref|WP_048112385.1|	3.3e-75	55.02	98.51	291	k__Archaea; p__Euryarchaeota; c__Thermoplasmata; o__Methanomassiliicoccales; f__Methanomassiliicoccaceae; g__Candidatus_Methanoplasma; s__Candidatus_Methanoplasma_termitum
geneset000430319	DUF1016 family protein [Candidatus Methanoplasma termitum]	gi|1175464451|ref|WP_082007258.1|	8.8e-110	60.06	97.04	406	k__Archaea; p__Euryarchaeota; c__Thermoplasmata; o__Methanomassiliicoccales; f__Methanomassiliicoccaceae; g__Candidatus_Methanoplasma; s__Candidatus_Methanoplasma_termitum
geneset000190869	Na+-driven multidrug efflux pump [Candidatus Methanomassiliicoccus intestinalis]	gi|521284212|ref|WP_020448480.1|	5.5e-21	40.43	98.6	110	k__Archaea; p__Euryarchaeota; c__Thermoplasmata; o__Methanomassiliicoccales; f__Methanomassiliicoccaceae; g__Methanomassiliicoccus; s__Candidatus_Methanomassiliicoccus_intestinalis
geneset000239438	Na+-driven multidrug efflux pump [Candidatus Methanomassiliicoccus intestinalis]	gi|521284212|ref|WP_020448480.1|	8.2e-27	39.66	100	129	k__Archaea; p__Euryarchaeota; c__Thermoplasmata; o__Methanomassiliicoccales; f__Methanomassiliicoccaceae; g__Methanomassiliicoccus; s__Candidatus_Methanomassiliicoccus_intestinalis
geneset000339127	Na+-driven multidrug efflux pump [Candidatus Methanomassiliicoccus intestinalis]	gi|521284212|ref|WP_020448480.1|	1.6e-92	38.55	99.82	349	k__Archaea; p__Euryarchaeota; c__Thermoplasmata; o__Methanomassiliicoccales; f__Methanomassiliicoccaceae; g__Methanomassiliicoccus; s__Candidatus_Methanomassiliicoccus_intestinalis
geneset000438382	phenylacetate--CoA ligase family protein [Candidatus Methanomassiliicoccus intestinalis]	gi|521284206|ref|WP_020448474.1|	2.8e-58	43.82	99.63	235	k__Archaea; p__Euryarchaeota; c__Thermoplasmata; o__Methanomassiliicoccales; f__Methanomassiliicoccaceae; g__Methanomassiliicoccus; s__Candidatus_Methanomassiliicoccus_intestinalis
geneset000514894	HlyC/CorC family transporter [Candidatus Methanomassiliicoccus intestinalis]	gi|521284667|ref|WP_020448935.1|	1.8e-47	50.93	98.18	198	k__Archaea; p__Euryarchaeota; c__Thermoplasmata; o__Methanomassiliicoccales; f__Methanomassiliicoccaceae; g__Methanomassiliicoccus; s__Candidatus_Methanomassiliicoccus_intestinalis
geneset000571845	Iron(III) dicitrate transport system permease protein [Candidatus Methanomassiliicoccus intestinalis Issoire-Mx1]	gi|553017214|ref|AGY50191.1|	2.5e-83	49.13	98.56	318	k__Archaea; p__Euryarchaeota; c__Thermoplasmata; o__Methanomassiliicoccales; f__Methanomassiliicoccaceae; g__Methanomassiliicoccus; s__Candidatus_Methanomassiliicoccus_intestinalis
geneset000349618	carbon-phosphorus lyase complex accessory protein [Methanomassiliicoccales archaeon PtaB.Bin134]	gi|1166585363|ref|OPX65742.1|	3.7e-11	61.02	98.33	76	k__Archaea; p__Euryarchaeota; c__Thermoplasmata; o__Methanomassiliicoccales; f__Unclassified; g__Unclassified; s__Methanomassiliicoccales_archaeon_PtaB.Bin134
geneset000529601	hypothetical protein [Thermoplasmatales archaeon BRNA1]	gi|505304594|ref|WP_015491696.1|	2.8e-49	47.71	88.21	204	k__Archaea; p__Euryarchaeota; c__Thermoplasmata; o__Thermoplasmatales; f__Unclassified; g__Unclassified; s__Thermoplasmatales_archaeon_BRNA1
geneset000571844	hypothetical protein [Thermoplasmatales archaeon BRNA1]	gi|505304594|ref|WP_015491696.1|	1.1e-40	47.42	94.9	176	k__Archaea; p__Euryarchaeota; c__Thermoplasmata; o__Thermoplasmatales; f__Unclassified; g__Unclassified; s__Thermoplasmatales_archaeon_BRNA1
geneset000501899	hypothetical protein MBGDN05_00445 [Thermoplasmatales archaeon SCGC AB-539-N05]	gi|471674218|ref|EMR73852.1|	1.1e-41	40	88.52	179	k__Archaea; p__Euryarchaeota; c__Thermoplasmata; o__Thermoplasmatales; f__Unclassified; g__Unclassified; s__Thermoplasmatales_archaeon_SCGC_AB-539-N05
geneset000220729	hypothetical protein AYK22_04470 [Thermoplasmatales archaeon SG8-52-3]	gi|1008852165|ref|KYK34910.1|	3.1e-06	45.16	69.66	60	k__Archaea; p__Euryarchaeota; c__Thermoplasmata; o__Thermoplasmatales; f__Unclassified; g__Unclassified; s__Thermoplasmatales_archaeon_SG8-52-3
geneset000307894	hypothetical protein AYK22_04470 [Thermoplasmatales archaeon SG8-52-3]	gi|1008852165|ref|KYK34910.1|	9.7e-06	38.82	89.47	58	k__Archaea; p__Euryarchaeota; c__Thermoplasmata; o__Thermoplasmatales; f__Unclassified; g__Unclassified; s__Thermoplasmatales_archaeon_SG8-52-3
geneset000312280	acetolactate decarboxylase [methanogenic archaeon ISO4-H5]	gi|1053831064|ref|WP_066076126.1|	2.2e-21	42.52	99.22	111	k__Archaea; p__Euryarchaeota; c__Thermoplasmata; o__Unclassified; f__Unclassified; g__Unclassified; s__methanogenic_archaeon_ISO4-H5
geneset000013536	hypothetical protein DRN30_02085 [Thermoplasmata archaeon]	gi|1491065330|ref|RLF66451.1|	2.7e-10	44.93	59.48	74	k__Archaea; p__Euryarchaeota; c__Thermoplasmata; o__Unclassified; f__Unclassified; g__Unclassified; s__Thermoplasmata_archaeon
geneset000013746	hypothetical protein DRN30_02085 [Thermoplasmata archaeon]	gi|1491065330|ref|RLF66451.1|	1.3e-42	56.64	87.73	182	k__Archaea; p__Euryarchaeota; c__Thermoplasmata; o__Unclassified; f__Unclassified; g__Unclassified; s__Thermoplasmata_archaeon
geneset000025886	hypothetical protein DRN30_02085 [Thermoplasmata archaeon]	gi|1491065330|ref|RLF66451.1|	2.4e-95	55.33	100	358	k__Archaea; p__Euryarchaeota; c__Thermoplasmata; o__Unclassified; f__Unclassified; g__Unclassified; s__Thermoplasmata_archaeon
geneset000028404	hypothetical protein DRN30_02085 [Thermoplasmata archaeon]	gi|1491065330|ref|RLF66451.1|	4.2e-32	40.76	76.17	147	k__Archaea; p__Euryarchaeota; c__Thermoplasmata; o__Unclassified; f__Unclassified; g__Unclassified; s__Thermoplasmata_archaeon
geneset000041212	hypothetical protein DRN30_02085 [Thermoplasmata archaeon]	gi|1491065330|ref|RLF66451.1|	4e-26	45.45	90.98	127	k__Archaea; p__Euryarchaeota; c__Thermoplasmata; o__Unclassified; f__Unclassified; g__Unclassified; s__Thermoplasmata_archaeon
geneset000043163	hypothetical protein DRN30_02085 [Thermoplasmata archaeon]	gi|1491065330|ref|RLF66451.1|	9.5e-10	43.18	62.86	72	k__Archaea; p__Euryarchaeota; c__Thermoplasmata; o__Unclassified; f__Unclassified; g__Unclassified; s__Thermoplasmata_archaeon
geneset000049624	hypothetical protein DRN30_02085 [Thermoplasmata archaeon]	gi|1491065330|ref|RLF66451.1|	1.1e-10	44.3	76.7	75	k__Archaea; p__Euryarchaeota; c__Thermoplasmata; o__Unclassified; f__Unclassified; g__Unclassified; s__Thermoplasmata_archaeon
geneset000050192	exo-alpha-sialidase [Thermoplasmata archaeon]	gi|1491021083|ref|RLF32079.1|	9.7e-21	32.27	97.23	110	k__Archaea; p__Euryarchaeota; c__Thermoplasmata; o__Unclassified; f__Unclassified; g__Unclassified; s__Thermoplasmata_archaeon
geneset000050502	hypothetical protein DRN30_02085 [Thermoplasmata archaeon]	gi|1491065330|ref|RLF66451.1|	6.3e-55	59.17	83.66	223	k__Archaea; p__Euryarchaeota; c__Thermoplasmata; o__Unclassified; f__Unclassified; g__Unclassified; s__Thermoplasmata_archaeon
geneset000057934	hypothetical protein DRN30_02085 [Thermoplasmata archaeon]	gi|1491065330|ref|RLF66451.1|	2.9e-11	57.89	93.44	76	k__Archaea; p__Euryarchaeota; c__Thermoplasmata; o__Unclassified; f__Unclassified; g__Unclassified; s__Thermoplasmata_archaeon
geneset000058204	hypothetical protein DRN30_02085 [Thermoplasmata archaeon]	gi|1491065330|ref|RLF66451.1|	9.7e-22	57.89	79.17	112	k__Archaea; p__Euryarchaeota; c__Thermoplasmata; o__Unclassified; f__Unclassified; g__Unclassified; s__Thermoplasmata_archaeon
geneset000081329	hypothetical protein DRN12_02525 [Thermoplasmata archaeon]	gi|1491033654|ref|RLF41707.1|	6.8e-23	38.41	74.42	117	k__Archaea; p__Euryarchaeota; c__Thermoplasmata; o__Unclassified; f__Unclassified; g__Unclassified; s__Thermoplasmata_archaeon
geneset000107927	hypothetical protein DRN30_02085 [Thermoplasmata archaeon]	gi|1491065330|ref|RLF66451.1|	9.5e-37	54.48	92.41	162	k__Archaea; p__Euryarchaeota; c__Thermoplasmata; o__Unclassified; f__Unclassified; g__Unclassified; s__Thermoplasmata_archaeon
geneset000109743	hypothetical protein DRN30_02085 [Thermoplasmata archaeon]	gi|1491065330|ref|RLF66451.1|	8.5e-92	42.49	94.08	347	k__Archaea; p__Euryarchaeota; c__Thermoplasmata; o__Unclassified; f__Unclassified; g__Unclassified; s__Thermoplasmata_archaeon
geneset000110449	hypothetical protein DRN30_02085 [Thermoplasmata archaeon]	gi|1491065330|ref|RLF66451.1|	1.4e-13	48.65	54.81	85	k__Archaea; p__Euryarchaeota; c__Thermoplasmata; o__Unclassified; f__Unclassified; g__Unclassified; s__Thermoplasmata_archaeon
geneset000121861	hypothetical protein DRN30_02085 [Thermoplasmata archaeon]	gi|1491065330|ref|RLF66451.1|	2.9e-17	50	96.47	97	k__Archaea; p__Euryarchaeota; c__Thermoplasmata; o__Unclassified; f__Unclassified; g__Unclassified; s__Thermoplasmata_archaeon
geneset000131378	hypothetical protein DRN17_03270, partial [Thermoplasmata archaeon]	gi|1491038120|ref|RLF45058.1|	8.3e-46	42.35	97.92	193	k__Archaea; p__Euryarchaeota; c__Thermoplasmata; o__Unclassified; f__Unclassified; g__Unclassified; s__Thermoplasmata_archaeon
geneset000134802	hypothetical protein DRN30_02085 [Thermoplasmata archaeon]	gi|1491065330|ref|RLF66451.1|	3e-34	53.44	100	154	k__Archaea; p__Euryarchaeota; c__Thermoplasmata; o__Unclassified; f__Unclassified; g__Unclassified; s__Thermoplasmata_archaeon
geneset000138864	hypothetical protein DRN30_02085 [Thermoplasmata archaeon]	gi|1491065330|ref|RLF66451.1|	1.7e-58	55.77	98.09	235	k__Archaea; p__Euryarchaeota; c__Thermoplasmata; o__Unclassified; f__Unclassified; g__Unclassified; s__Thermoplasmata_archaeon
geneset000148953	hypothetical protein DRN30_02085 [Thermoplasmata archaeon]	gi|1491065330|ref|RLF66451.1|	1e-67	55.51	93.33	266	k__Archaea; p__Euryarchaeota; c__Thermoplasmata; o__Unclassified; f__Unclassified; g__Unclassified; s__Thermoplasmata_archaeon
geneset000149769	hypothetical protein DRN30_02085 [Thermoplasmata archaeon]	gi|1491065330|ref|RLF66451.1|	1.5e-103	56.35	98.4	385	k__Archaea; p__Euryarchaeota; c__Thermoplasmata; o__Unclassified; f__Unclassified; g__Unclassified; s__Thermoplasmata_archaeon
geneset000168580	hypothetical protein DRN30_02085 [Thermoplasmata archaeon]	gi|1491065330|ref|RLF66451.1|	8.3e-56	59.76	98.26	226	k__Archaea; p__Euryarchaeota; c__Thermoplasmata; o__Unclassified; f__Unclassified; g__Unclassified; s__Thermoplasmata_archaeon
geneset000173961	hypothetical protein DRN30_02085 [Thermoplasmata archaeon]	gi|1491065330|ref|RLF66451.1|	3.3e-22	39.86	84.57	114	k__Archaea; p__Euryarchaeota; c__Thermoplasmata; o__Unclassified; f__Unclassified; g__Unclassified; s__Thermoplasmata_archaeon
geneset000175021	hypothetical protein DRN30_02085 [Thermoplasmata archaeon]	gi|1491065330|ref|RLF66451.1|	1.7e-41	30.13	62.65	180	k__Archaea; p__Euryarchaeota; c__Thermoplasmata; o__Unclassified; f__Unclassified; g__Unclassified; s__Thermoplasmata_archaeon
geneset000188260	hypothetical protein DRN30_02085 [Thermoplasmata archaeon]	gi|1491065330|ref|RLF66451.1|	3.1e-53	58.05	96.65	217	k__Archaea; p__Euryarchaeota; c__Thermoplasmata; o__Unclassified; f__Unclassified; g__Unclassified; s__Thermoplasmata_archaeon
geneset000195798	PadR family transcriptional regulator [Thermoplasmata archaeon]	gi|1491029106|ref|RLF38273.1|	2.4e-11	59.02	92.42	77	k__Archaea; p__Euryarchaeota; c__Thermoplasmata; o__Unclassified; f__Unclassified; g__Unclassified; s__Thermoplasmata_archaeon
geneset000198868	hypothetical protein DRN27_09225 [Thermoplasmata archaeon]	gi|1491052814|ref|RLF56672.1|	1.1e-11	43.22	71.97	79	k__Archaea; p__Euryarchaeota; c__Thermoplasmata; o__Unclassified; f__Unclassified; g__Unclassified; s__Thermoplasmata_archaeon
geneset000199560	hypothetical protein DRN30_02085 [Thermoplasmata archaeon]	gi|1491065330|ref|RLF66451.1|	2.6e-08	48.39	51.24	67	k__Archaea; p__Euryarchaeota; c__Thermoplasmata; o__Unclassified; f__Unclassified; g__Unclassified; s__Thermoplasmata_archaeon
geneset000200172	hypothetical protein DRN30_02085 [Thermoplasmata archaeon]	gi|1491065330|ref|RLF66451.1|	9e-40	52.87	82.35	172	k__Archaea; p__Euryarchaeota; c__Thermoplasmata; o__Unclassified; f__Unclassified; g__Unclassified; s__Thermoplasmata_archaeon
geneset000200258	hypothetical protein DRN30_02085 [Thermoplasmata archaeon]	gi|1491065330|ref|RLF66451.1|	7.9e-33	38.46	82.2	150	k__Archaea; p__Euryarchaeota; c__Thermoplasmata; o__Unclassified; f__Unclassified; g__Unclassified; s__Thermoplasmata_archaeon
geneset000215480	hypothetical protein DRN30_02085 [Thermoplasmata archaeon]	gi|1491065330|ref|RLF66451.1|	3.8e-22	40.52	62.03	114	k__Archaea; p__Euryarchaeota; c__Thermoplasmata; o__Unclassified; f__Unclassified; g__Unclassified; s__Thermoplasmata_archaeon
geneset000220091	hypothetical protein DRN30_02085 [Thermoplasmata archaeon]	gi|1491065330|ref|RLF66451.1|	5.7e-17	39.83	90	96	k__Archaea; p__Euryarchaeota; c__Thermoplasmata; o__Unclassified; f__Unclassified; g__Unclassified; s__Thermoplasmata_archaeon
geneset000221731	hypothetical protein DRN30_02085 [Thermoplasmata archaeon]	gi|1491065330|ref|RLF66451.1|	3.6e-18	38.94	94.96	100	k__Archaea; p__Euryarchaeota; c__Thermoplasmata; o__Unclassified; f__Unclassified; g__Unclassified; s__Thermoplasmata_archaeon
geneset000229978	hypothetical protein DRN30_02085 [Thermoplasmata archaeon]	gi|1491065330|ref|RLF66451.1|	5.8e-81	52.5	91.97	310	k__Archaea; p__Euryarchaeota; c__Thermoplasmata; o__Unclassified; f__Unclassified; g__Unclassified; s__Thermoplasmata_archaeon
geneset000231725	hypothetical protein DRN30_02085 [Thermoplasmata archaeon]	gi|1491065330|ref|RLF66451.1|	5.5e-08	47.46	89.39	65	k__Archaea; p__Euryarchaeota; c__Thermoplasmata; o__Unclassified; f__Unclassified; g__Unclassified; s__Thermoplasmata_archaeon
geneset000235773	hypothetical protein DRN30_02085 [Thermoplasmata archaeon]	gi|1491065330|ref|RLF66451.1|	1e-13	50.63	100	85	k__Archaea; p__Euryarchaeota; c__Thermoplasmata; o__Unclassified; f__Unclassified; g__Unclassified; s__Thermoplasmata_archaeon
geneset000241624	hypothetical protein DRN30_02085 [Thermoplasmata archaeon]	gi|1491065330|ref|RLF66451.1|	1.4e-32	46.88	84.86	149	k__Archaea; p__Euryarchaeota; c__Thermoplasmata; o__Unclassified; f__Unclassified; g__Unclassified; s__Thermoplasmata_archaeon
geneset000241762	hypothetical protein DRN30_02085 [Thermoplasmata archaeon]	gi|1491065330|ref|RLF66451.1|	2.6e-15	38.79	82.27	91	k__Archaea; p__Euryarchaeota; c__Thermoplasmata; o__Unclassified; f__Unclassified; g__Unclassified; s__Thermoplasmata_archaeon
geneset000242093	hypothetical protein DRN30_02085 [Thermoplasmata archaeon]	gi|1491065330|ref|RLF66451.1|	1.2e-32	42.94	76.06	149	k__Archaea; p__Euryarchaeota; c__Thermoplasmata; o__Unclassified; f__Unclassified; g__Unclassified; s__Thermoplasmata_archaeon
geneset000243489	hypothetical protein DRN30_02085 [Thermoplasmata archaeon]	gi|1491065330|ref|RLF66451.1|	5e-68	44.73	90.7	267	k__Archaea; p__Euryarchaeota; c__Thermoplasmata; o__Unclassified; f__Unclassified; g__Unclassified; s__Thermoplasmata_archaeon
geneset000250650	GDP-L-fucose synthase [Thermoplasmata archaeon]	gi|1491026858|ref|RLF36496.1|	7.3e-45	47.92	98.96	189	k__Archaea; p__Euryarchaeota; c__Thermoplasmata; o__Unclassified; f__Unclassified; g__Unclassified; s__Thermoplasmata_archaeon
geneset000250795	hypothetical protein DRN30_02085 [Thermoplasmata archaeon]	gi|1491065330|ref|RLF66451.1|	3.6e-25	42.76	82.42	124	k__Archaea; p__Euryarchaeota; c__Thermoplasmata; o__Unclassified; f__Unclassified; g__Unclassified; s__Thermoplasmata_archaeon
geneset000254188	hypothetical protein DRN30_02085 [Thermoplasmata archaeon]	gi|1491065330|ref|RLF66451.1|	1.5e-13	43.27	68.46	85	k__Archaea; p__Euryarchaeota; c__Thermoplasmata; o__Unclassified; f__Unclassified; g__Unclassified; s__Thermoplasmata_archaeon
geneset000255582	hypothetical protein DRN30_02085 [Thermoplasmata archaeon]	gi|1491065330|ref|RLF66451.1|	2e-39	46.7	94.71	171	k__Archaea; p__Euryarchaeota; c__Thermoplasmata; o__Unclassified; f__Unclassified; g__Unclassified; s__Thermoplasmata_archaeon
geneset000256323	hypothetical protein DRN30_02085 [Thermoplasmata archaeon]	gi|1491065330|ref|RLF66451.1|	7.5e-33	54.2	98.47	149	k__Archaea; p__Euryarchaeota; c__Thermoplasmata; o__Unclassified; f__Unclassified; g__Unclassified; s__Thermoplasmata_archaeon
geneset000259667	hypothetical protein DRN30_02085 [Thermoplasmata archaeon]	gi|1491065330|ref|RLF66451.1|	4.5e-39	43.35	92.02	170	k__Archaea; p__Euryarchaeota; c__Thermoplasmata; o__Unclassified; f__Unclassified; g__Unclassified; s__Thermoplasmata_archaeon
geneset000262153	hypothetical protein DRN27_07100 [Thermoplasmata archaeon]	gi|1491054336|ref|RLF57766.1|	6.6e-06	36.05	34.68	60	k__Archaea; p__Euryarchaeota; c__Thermoplasmata; o__Unclassified; f__Unclassified; g__Unclassified; s__Thermoplasmata_archaeon
geneset000277709	hypothetical protein DRN30_02085 [Thermoplasmata archaeon]	gi|1491065330|ref|RLF66451.1|	4.7e-40	50.32	93.37	173	k__Archaea; p__Euryarchaeota; c__Thermoplasmata; o__Unclassified; f__Unclassified; g__Unclassified; s__Thermoplasmata_archaeon
geneset000278859	hypothetical protein DRN30_02085 [Thermoplasmata archaeon]	gi|1491065330|ref|RLF66451.1|	7.7e-31	41.8	97.33	143	k__Archaea; p__Euryarchaeota; c__Thermoplasmata; o__Unclassified; f__Unclassified; g__Unclassified; s__Thermoplasmata_archaeon
geneset000290449	hypothetical protein DRN30_02085 [Thermoplasmata archaeon]	gi|1491065330|ref|RLF66451.1|	5.7e-32	34.1	98.86	147	k__Archaea; p__Euryarchaeota; c__Thermoplasmata; o__Unclassified; f__Unclassified; g__Unclassified; s__Thermoplasmata_archaeon
geneset000291889	hypothetical protein DRN30_02085 [Thermoplasmata archaeon]	gi|1491065330|ref|RLF66451.1|	4.2e-31	43.79	96.02	144	k__Archaea; p__Euryarchaeota; c__Thermoplasmata; o__Unclassified; f__Unclassified; g__Unclassified; s__Thermoplasmata_archaeon
geneset000320078	hypothetical protein DRN30_02085 [Thermoplasmata archaeon]	gi|1491065330|ref|RLF66451.1|	1e-34	35.37	98.62	156	k__Archaea; p__Euryarchaeota; c__Thermoplasmata; o__Unclassified; f__Unclassified; g__Unclassified; s__Thermoplasmata_archaeon
geneset000321403	hypothetical protein DRN30_02085 [Thermoplasmata archaeon]	gi|1491065330|ref|RLF66451.1|	5.4e-35	41	96.45	157	k__Archaea; p__Euryarchaeota; c__Thermoplasmata; o__Unclassified; f__Unclassified; g__Unclassified; s__Thermoplasmata_archaeon
geneset000326794	hypothetical protein DRN30_02085 [Thermoplasmata archaeon]	gi|1491065330|ref|RLF66451.1|	4.4e-06	36.54	61.96	60	k__Archaea; p__Euryarchaeota; c__Thermoplasmata; o__Unclassified; f__Unclassified; g__Unclassified; s__Thermoplasmata_archaeon
geneset000327649	hypothetical protein DRN30_02085 [Thermoplasmata archaeon]	gi|1491065330|ref|RLF66451.1|	2.9e-06	33.1	72.68	61	k__Archaea; p__Euryarchaeota; c__Thermoplasmata; o__Unclassified; f__Unclassified; g__Unclassified; s__Thermoplasmata_archaeon
geneset000343653	pyruvate, phosphate dikinase, partial [Thermoplasmata archaeon]	gi|1491027042|ref|RLF36647.1|	2.1e-17	62.86	87.5	97	k__Archaea; p__Euryarchaeota; c__Thermoplasmata; o__Unclassified; f__Unclassified; g__Unclassified; s__Thermoplasmata_archaeon
geneset000345134	hypothetical protein DRN30_02085 [Thermoplasmata archaeon]	gi|1491065330|ref|RLF66451.1|	1.2e-14	33.33	91.11	89	k__Archaea; p__Euryarchaeota; c__Thermoplasmata; o__Unclassified; f__Unclassified; g__Unclassified; s__Thermoplasmata_archaeon
geneset000345259	hypothetical protein DRN30_02085 [Thermoplasmata archaeon]	gi|1491065330|ref|RLF66451.1|	1.2e-33	51.91	99.24	152	k__Archaea; p__Euryarchaeota; c__Thermoplasmata; o__Unclassified; f__Unclassified; g__Unclassified; s__Thermoplasmata_archaeon
geneset000345271	hypothetical protein DRN30_02085 [Thermoplasmata archaeon]	gi|1491065330|ref|RLF66451.1|	8e-43	60	99.24	182	k__Archaea; p__Euryarchaeota; c__Thermoplasmata; o__Unclassified; f__Unclassified; g__Unclassified; s__Thermoplasmata_archaeon
geneset000346139	hypothetical protein DRN30_02085 [Thermoplasmata archaeon]	gi|1491065330|ref|RLF66451.1|	4e-90	57.61	92.91	340	k__Archaea; p__Euryarchaeota; c__Thermoplasmata; o__Unclassified; f__Unclassified; g__Unclassified; s__Thermoplasmata_archaeon
geneset000363940	hypothetical protein DRN30_02085 [Thermoplasmata archaeon]	gi|1491065330|ref|RLF66451.1|	5.4e-24	55	67.59	120	k__Archaea; p__Euryarchaeota; c__Thermoplasmata; o__Unclassified; f__Unclassified; g__Unclassified; s__Thermoplasmata_archaeon
geneset000381813	hypothetical protein DRN30_02085 [Thermoplasmata archaeon]	gi|1491065330|ref|RLF66451.1|	5.2e-15	37.5	30.22	91	k__Archaea; p__Euryarchaeota; c__Thermoplasmata; o__Unclassified; f__Unclassified; g__Unclassified; s__Thermoplasmata_archaeon
geneset000387211	hypothetical protein DRN30_02085 [Thermoplasmata archaeon]	gi|1491065330|ref|RLF66451.1|	6.4e-38	52.44	87.5	166	k__Archaea; p__Euryarchaeota; c__Thermoplasmata; o__Unclassified; f__Unclassified; g__Unclassified; s__Thermoplasmata_archaeon
geneset000395243	hypothetical protein DRN27_09215 [Thermoplasmata archaeon]	gi|1491052812|ref|RLF56670.1|	2.9e-13	35.36	98.79	84	k__Archaea; p__Euryarchaeota; c__Thermoplasmata; o__Unclassified; f__Unclassified; g__Unclassified; s__Thermoplasmata_archaeon
geneset000399022	hypothetical protein DRN30_02085 [Thermoplasmata archaeon]	gi|1491065330|ref|RLF66451.1|	7.9e-29	52.5	97.52	136	k__Archaea; p__Euryarchaeota; c__Thermoplasmata; o__Unclassified; f__Unclassified; g__Unclassified; s__Thermoplasmata_archaeon
geneset000421329	hypothetical protein DRN30_02085 [Thermoplasmata archaeon]	gi|1491065330|ref|RLF66451.1|	1.8e-124	48.57	93.72	455	k__Archaea; p__Euryarchaeota; c__Thermoplasmata; o__Unclassified; f__Unclassified; g__Unclassified; s__Thermoplasmata_archaeon
geneset000446382	hypothetical protein DRN30_02085 [Thermoplasmata archaeon]	gi|1491065330|ref|RLF66451.1|	4e-28	37.27	77.98	134	k__Archaea; p__Euryarchaeota; c__Thermoplasmata; o__Unclassified; f__Unclassified; g__Unclassified; s__Thermoplasmata_archaeon
geneset000450424	cytosol nonspecific dipeptidase [Thermoplasmata archaeon]	gi|1491034254|ref|RLF42203.1|	1.9e-16	58.02	95.29	94	k__Archaea; p__Euryarchaeota; c__Thermoplasmata; o__Unclassified; f__Unclassified; g__Unclassified; s__Thermoplasmata_archaeon
geneset000451952	hypothetical protein DRN30_02085 [Thermoplasmata archaeon]	gi|1491065330|ref|RLF66451.1|	1.8e-16	37.6	86.81	95	k__Archaea; p__Euryarchaeota; c__Thermoplasmata; o__Unclassified; f__Unclassified; g__Unclassified; s__Thermoplasmata_archaeon
geneset000452563	hypothetical protein DRN30_02085 [Thermoplasmata archaeon]	gi|1491065330|ref|RLF66451.1|	1.1e-34	55.64	99.24	155	k__Archaea; p__Euryarchaeota; c__Thermoplasmata; o__Unclassified; f__Unclassified; g__Unclassified; s__Thermoplasmata_archaeon
geneset000452759	hypothetical protein DRN30_02085 [Thermoplasmata archaeon]	gi|1491065330|ref|RLF66451.1|	4.7e-13	30	88.75	84	k__Archaea; p__Euryarchaeota; c__Thermoplasmata; o__Unclassified; f__Unclassified; g__Unclassified; s__Thermoplasmata_archaeon
geneset000455574	hypothetical protein DRN30_02085 [Thermoplasmata archaeon]	gi|1491065330|ref|RLF66451.1|	5.3e-17	40.62	80	96	k__Archaea; p__Euryarchaeota; c__Thermoplasmata; o__Unclassified; f__Unclassified; g__Unclassified; s__Thermoplasmata_archaeon
geneset000455760	hypothetical protein DRN30_02085 [Thermoplasmata archaeon]	gi|1491065330|ref|RLF66451.1|	1.3e-17	56.41	90.48	98	k__Archaea; p__Euryarchaeota; c__Thermoplasmata; o__Unclassified; f__Unclassified; g__Unclassified; s__Thermoplasmata_archaeon
geneset000467216	hypothetical protein DRN30_02085 [Thermoplasmata archaeon]	gi|1491065330|ref|RLF66451.1|	1.7e-12	36.96	78.63	81	k__Archaea; p__Euryarchaeota; c__Thermoplasmata; o__Unclassified; f__Unclassified; g__Unclassified; s__Thermoplasmata_archaeon
geneset000488008	hypothetical protein DRN30_02085 [Thermoplasmata archaeon]	gi|1491065330|ref|RLF66451.1|	7.2e-39	44.71	97.14	169	k__Archaea; p__Euryarchaeota; c__Thermoplasmata; o__Unclassified; f__Unclassified; g__Unclassified; s__Thermoplasmata_archaeon
geneset000495934	hypothetical protein DRN30_02085 [Thermoplasmata archaeon]	gi|1491065330|ref|RLF66451.1|	5.8e-10	53.03	100	72	k__Archaea; p__Euryarchaeota; c__Thermoplasmata; o__Unclassified; f__Unclassified; g__Unclassified; s__Thermoplasmata_archaeon
geneset000505814	hypothetical protein DRN30_02085 [Thermoplasmata archaeon]	gi|1491065330|ref|RLF66451.1|	3.1e-13	50.62	58.39	84	k__Archaea; p__Euryarchaeota; c__Thermoplasmata; o__Unclassified; f__Unclassified; g__Unclassified; s__Thermoplasmata_archaeon
geneset000528140	hypothetical protein DRN30_02085 [Thermoplasmata archaeon]	gi|1491065330|ref|RLF66451.1|	1.5e-23	42.37	94.12	119	k__Archaea; p__Euryarchaeota; c__Thermoplasmata; o__Unclassified; f__Unclassified; g__Unclassified; s__Thermoplasmata_archaeon
geneset000533237	exo-alpha-sialidase [Thermoplasmata archaeon]	gi|1491021083|ref|RLF32079.1|	5e-26	34.42	97.14	127	k__Archaea; p__Euryarchaeota; c__Thermoplasmata; o__Unclassified; f__Unclassified; g__Unclassified; s__Thermoplasmata_archaeon
geneset000541859	hypothetical protein DRN30_02085 [Thermoplasmata archaeon]	gi|1491065330|ref|RLF66451.1|	9.8e-52	33.79	99.57	213	k__Archaea; p__Euryarchaeota; c__Thermoplasmata; o__Unclassified; f__Unclassified; g__Unclassified; s__Thermoplasmata_archaeon
geneset000543505	shikimate kinase [Thermoplasmata archaeon]	gi|1491021991|ref|RLF32753.1|	4.3e-13	45.88	100	83	k__Archaea; p__Euryarchaeota; c__Thermoplasmata; o__Unclassified; f__Unclassified; g__Unclassified; s__Thermoplasmata_archaeon
geneset000560331	hypothetical protein DRN30_02085 [Thermoplasmata archaeon]	gi|1491065330|ref|RLF66451.1|	2.7e-73	57.39	97.02	284	k__Archaea; p__Euryarchaeota; c__Thermoplasmata; o__Unclassified; f__Unclassified; g__Unclassified; s__Thermoplasmata_archaeon
geneset000560994	hypothetical protein DRN30_02085 [Thermoplasmata archaeon]	gi|1491065330|ref|RLF66451.1|	5.9e-07	53.33	54.13	63	k__Archaea; p__Euryarchaeota; c__Thermoplasmata; o__Unclassified; f__Unclassified; g__Unclassified; s__Thermoplasmata_archaeon
geneset000562803	hypothetical protein DRN30_02085 [Thermoplasmata archaeon]	gi|1491065330|ref|RLF66451.1|	2.8e-93	35.25	100	352	k__Archaea; p__Euryarchaeota; c__Thermoplasmata; o__Unclassified; f__Unclassified; g__Unclassified; s__Thermoplasmata_archaeon
geneset000563450	hypothetical protein DRN30_02085 [Thermoplasmata archaeon]	gi|1491065330|ref|RLF66451.1|	5e-06	37.5	42.55	60	k__Archaea; p__Euryarchaeota; c__Thermoplasmata; o__Unclassified; f__Unclassified; g__Unclassified; s__Thermoplasmata_archaeon
geneset000575558	hypothetical protein DRN30_02085 [Thermoplasmata archaeon]	gi|1491065330|ref|RLF66451.1|	1.4e-11	37.59	91.95	79	k__Archaea; p__Euryarchaeota; c__Thermoplasmata; o__Unclassified; f__Unclassified; g__Unclassified; s__Thermoplasmata_archaeon
geneset000353081	catalase, partial [Thermoplasmata archaeon HGW-Thermoplasmata-2]	gi|1308441933|ref|PKK81130.1|	7.5e-99	78.87	100	369	k__Archaea; p__Euryarchaeota; c__Thermoplasmata; o__Unclassified; f__Unclassified; g__Unclassified; s__Thermoplasmata_archaeon_HGW-Thermoplasmata-2
geneset000002572	hypothetical protein BV459_03275 [Thermoplasmata archaeon M11B2D]	gi|1335162649|ref|PNX47993.1|	1.7e-43	41.95	100	185	k__Archaea; p__Euryarchaeota; c__Thermoplasmata; o__Unclassified; f__Unclassified; g__Unclassified; s__Thermoplasmata_archaeon_M11B2D
geneset000065137	hypothetical protein BV459_06845 [Thermoplasmata archaeon M11B2D]	gi|1335160341|ref|PNX46217.1|	4e-47	33.98	93.82	198	k__Archaea; p__Euryarchaeota; c__Thermoplasmata; o__Unclassified; f__Unclassified; g__Unclassified; s__Thermoplasmata_archaeon_M11B2D
geneset000124576	hypothetical protein BV459_06850 [Thermoplasmata archaeon M11B2D]	gi|1335160342|ref|PNX46218.1|	2.1e-17	48.94	87.85	97	k__Archaea; p__Euryarchaeota; c__Thermoplasmata; o__Unclassified; f__Unclassified; g__Unclassified; s__Thermoplasmata_archaeon_M11B2D
geneset000169627	hypothetical protein BV459_00535 [Thermoplasmata archaeon M11B2D]	gi|1335164072|ref|PNX49192.1|	9.5e-23	37	70.13	116	k__Archaea; p__Euryarchaeota; c__Thermoplasmata; o__Unclassified; f__Unclassified; g__Unclassified; s__Thermoplasmata_archaeon_M11B2D
geneset000207895	hypothetical protein BV459_06835 [Thermoplasmata archaeon M11B2D]	gi|1335160339|ref|PNX46215.1|	3.7e-103	65.06	100	384	k__Archaea; p__Euryarchaeota; c__Thermoplasmata; o__Unclassified; f__Unclassified; g__Unclassified; s__Thermoplasmata_archaeon_M11B2D
geneset000335834	hypothetical protein BV459_00215 [Thermoplasmata archaeon M11B2D]	gi|1335164203|ref|PNX49309.1|	6e-50	56.98	69.38	207	k__Archaea; p__Euryarchaeota; c__Thermoplasmata; o__Unclassified; f__Unclassified; g__Unclassified; s__Thermoplasmata_archaeon_M11B2D
geneset000402255	hypothetical protein BV459_06850 [Thermoplasmata archaeon M11B2D]	gi|1335160342|ref|PNX46218.1|	1.3e-19	51.04	89.72	105	k__Archaea; p__Euryarchaeota; c__Thermoplasmata; o__Unclassified; f__Unclassified; g__Unclassified; s__Thermoplasmata_archaeon_M11B2D
geneset000476095	hypothetical protein BV459_00360 [Thermoplasmata archaeon M11B2D]	gi|1335164160|ref|PNX49272.1|	4.1e-15	43.56	78.29	90	k__Archaea; p__Euryarchaeota; c__Thermoplasmata; o__Unclassified; f__Unclassified; g__Unclassified; s__Thermoplasmata_archaeon_M11B2D
geneset000478336	hypothetical protein BV459_06840 [Thermoplasmata archaeon M11B2D]	gi|1335160340|ref|PNX46216.1|	1.1e-11	36.67	99.17	79	k__Archaea; p__Euryarchaeota; c__Thermoplasmata; o__Unclassified; f__Unclassified; g__Unclassified; s__Thermoplasmata_archaeon_M11B2D
geneset000478337	hypothetical protein BV459_06845 [Thermoplasmata archaeon M11B2D]	gi|1335160341|ref|PNX46217.1|	2.4e-87	47.68	96.56	332	k__Archaea; p__Euryarchaeota; c__Thermoplasmata; o__Unclassified; f__Unclassified; g__Unclassified; s__Thermoplasmata_archaeon_M11B2D
geneset000501166	adenosylmethionine decarboxylase, partial [Thermoplasmata archaeon M11B2D]	gi|1335160036|ref|PNX46002.1|	3.5e-13	56.06	73.33	83	k__Archaea; p__Euryarchaeota; c__Thermoplasmata; o__Unclassified; f__Unclassified; g__Unclassified; s__Thermoplasmata_archaeon_M11B2D
geneset000550454	hypothetical protein BV459_06835 [Thermoplasmata archaeon M11B2D]	gi|1335160339|ref|PNX46215.1|	3.4e-107	64.66	100	397	k__Archaea; p__Euryarchaeota; c__Thermoplasmata; o__Unclassified; f__Unclassified; g__Unclassified; s__Thermoplasmata_archaeon_M11B2D
geneset000550456	hypothetical protein BV459_06845 [Thermoplasmata archaeon M11B2D]	gi|1335160341|ref|PNX46217.1|	2.3e-82	46.43	96.53	315	k__Archaea; p__Euryarchaeota; c__Thermoplasmata; o__Unclassified; f__Unclassified; g__Unclassified; s__Thermoplasmata_archaeon_M11B2D
geneset000554005	hypothetical protein BV459_07610 [Thermoplasmata archaeon M11B2D]	gi|1335159807|ref|PNX45833.1|	8.5e-33	48.48	83.59	149	k__Archaea; p__Euryarchaeota; c__Thermoplasmata; o__Unclassified; f__Unclassified; g__Unclassified; s__Thermoplasmata_archaeon_M11B2D
geneset000249014	hypothetical protein BV456_11155, partial [Thermoplasmata archaeon M8B2D]	gi|1335161796|ref|PNX47310.1|	4e-17	39.58	54.34	98	k__Archaea; p__Euryarchaeota; c__Thermoplasmata; o__Unclassified; f__Unclassified; g__Unclassified; s__Thermoplasmata_archaeon_M8B2D
geneset000568739	hypothetical protein BV456_05940 [Thermoplasmata archaeon M8B2D]	gi|1335165881|ref|PNX50665.1|	2e-41	28.48	91	179	k__Archaea; p__Euryarchaeota; c__Thermoplasmata; o__Unclassified; f__Unclassified; g__Unclassified; s__Thermoplasmata_archaeon_M8B2D
geneset000182234	hypothetical protein BV457_05875 [Thermoplasmata archaeon M9B1D]	gi|1335161825|ref|PNX47333.1|	4.7e-10	24.75	98.51	74	k__Archaea; p__Euryarchaeota; c__Thermoplasmata; o__Unclassified; f__Unclassified; g__Unclassified; s__Thermoplasmata_archaeon_M9B1D
geneset000379372	hypothetical protein CVT88_08335 [Candidatus Altiarchaeales archaeon HGW-Altiarchaeales-1]	gi|1309075023|ref|PKP57847.1|	5.4e-25	33.61	83.88	124	k__Archaea; p__Euryarchaeota; c__Unclassified; o__Candidatus_Altiarchaeales; f__Unclassified; g__Unclassified; s__Candidatus_Altiarchaeales_archaeon_HGW-Altiarchaeales-1
geneset000494896	hypothetical protein CVT89_04240, partial [Candidatus Altiarchaeales archaeon HGW-Altiarchaeales-2]	gi|1309074666|ref|PKP57602.1|	5.8e-10	55.56	89.23	72	k__Archaea; p__Euryarchaeota; c__Unclassified; o__Candidatus_Altiarchaeales; f__Unclassified; g__Unclassified; s__Candidatus_Altiarchaeales_archaeon_HGW-Altiarchaeales-2
geneset000541168	hypothetical protein MSIBF_03895, partial [Candidatus Altiarchaeales archaeon IMC4]	gi|1063920205|ref|ODS42471.1|	1.8e-55	36.62	91.93	226	k__Archaea; p__Euryarchaeota; c__Unclassified; o__Candidatus_Altiarchaeales; f__Unclassified; g__Unclassified; s__Candidatus_Altiarchaeales_archaeon_IMC4
geneset000085406	DNA polymerase family B [Aciduliprofundum boonei T469]	gi|197623401|ref|EDY35965.1|	3.1e-06	37.19	15.87	63	k__Archaea; p__Euryarchaeota; c__Unclassified; o__Unclassified; f__Unclassified; g__Aciduliprofundum; s__Aciduliprofundum_boonei
geneset000145639	DNA polymerase family B [Aciduliprofundum boonei T469]	gi|197623401|ref|EDY35965.1|	9.5e-08	35.58	19.27	68	k__Archaea; p__Euryarchaeota; c__Unclassified; o__Unclassified; f__Unclassified; g__Aciduliprofundum; s__Aciduliprofundum_boonei
geneset000380014	DNA polymerase family B [Aciduliprofundum boonei T469]	gi|197623401|ref|EDY35965.1|	9.4e-07	42.27	54.29	63	k__Archaea; p__Euryarchaeota; c__Unclassified; o__Unclassified; f__Unclassified; g__Aciduliprofundum; s__Aciduliprofundum_boonei
geneset000224644	hypothetical protein AKJ59_00290, partial [candidate division MSBL1 archaeon SCGC-AAA385M02]	gi|985678983|ref|KXB08936.1|	5.6e-07	35.16	47.16	63	k__Archaea; p__Euryarchaeota; c__Unclassified; o__Unclassified; f__Unclassified; g__Unclassified; s__candidate_division_MSBL1_archaeon_SCGC-AAA385M02
geneset000006166	6-pyruvoyl tetrahydropterin synthase [Euryarchaeota archaeon]	gi|1573853509|ref|RZD43477.1|	1.5e-51	70.16	98.41	211	k__Archaea; p__Euryarchaeota; c__Unclassified; o__Unclassified; f__Unclassified; g__Unclassified; s__Euryarchaeota_archaeon
geneset000006567	hypothetical protein CXT73_01885 [Euryarchaeota archaeon]	gi|1573852911|ref|RZD42932.1|	1.2e-32	60.87	93.5	148	k__Archaea; p__Euryarchaeota; c__Unclassified; o__Unclassified; f__Unclassified; g__Unclassified; s__Euryarchaeota_archaeon
geneset000033206	6-pyruvoyl tetrahydropterin synthase [Euryarchaeota archaeon]	gi|1573853509|ref|RZD43477.1|	1.2e-73	72.78	97.69	285	k__Archaea; p__Euryarchaeota; c__Unclassified; o__Unclassified; f__Unclassified; g__Unclassified; s__Euryarchaeota_archaeon
geneset000034751	sigma factor for late transcription [Euryarchaeota archaeon]	gi|1573851991|ref|RZD42094.1|	1.4e-18	34.76	83.41	102	k__Archaea; p__Euryarchaeota; c__Unclassified; o__Unclassified; f__Unclassified; g__Unclassified; s__Euryarchaeota_archaeon
geneset000034800	hypothetical protein CMB20_001275 [Euryarchaeota archaeon]	gi|1406983872|ref|RAH15790.1|	1.4e-10	38.71	22.99	77	k__Archaea; p__Euryarchaeota; c__Unclassified; o__Unclassified; f__Unclassified; g__Unclassified; s__Euryarchaeota_archaeon
geneset000043557	hypothetical protein CXX81_27740 [Euryarchaeota archaeon]	gi|1398193951|ref|PXY72783.1|	1.1e-14	27.78	74.19	90	k__Archaea; p__Euryarchaeota; c__Unclassified; o__Unclassified; f__Unclassified; g__Unclassified; s__Euryarchaeota_archaeon
geneset000053057	hypothetical protein D6732_22160, partial [Euryarchaeota archaeon]	gi|1498166895|ref|RMG25634.1|	1.3e-14	28.39	62	89	k__Archaea; p__Euryarchaeota; c__Unclassified; o__Unclassified; f__Unclassified; g__Unclassified; s__Euryarchaeota_archaeon
geneset000063547	hypothetical protein CXT73_01140 [Euryarchaeota archaeon]	gi|1573853224|ref|RZD43214.1|	2.3e-49	47.24	95.54	204	k__Archaea; p__Euryarchaeota; c__Unclassified; o__Unclassified; f__Unclassified; g__Unclassified; s__Euryarchaeota_archaeon
geneset000065189	hypothetical protein CXT73_02535 [Euryarchaeota archaeon]	gi|1573852582|ref|RZD42624.1|	4.5e-25	52.59	66.29	124	k__Archaea; p__Euryarchaeota; c__Unclassified; o__Unclassified; f__Unclassified; g__Unclassified; s__Euryarchaeota_archaeon
geneset000130791	hypothetical protein CXT73_01835 [Euryarchaeota archaeon]	gi|1573852902|ref|RZD42923.1|	2e-10	53.57	84.85	73	k__Archaea; p__Euryarchaeota; c__Unclassified; o__Unclassified; f__Unclassified; g__Unclassified; s__Euryarchaeota_archaeon
geneset000135602	hypothetical protein CXT71_03405 [Euryarchaeota archaeon]	gi|1573849420|ref|RZD39773.1|	6e-21	45.61	94.12	109	k__Archaea; p__Euryarchaeota; c__Unclassified; o__Unclassified; f__Unclassified; g__Unclassified; s__Euryarchaeota_archaeon
geneset000191078	hypothetical protein CXT64_03220 [Euryarchaeota archaeon]	gi|1573863618|ref|RZD53078.1|	6.1e-13	30.27	86.41	84	k__Archaea; p__Euryarchaeota; c__Unclassified; o__Unclassified; f__Unclassified; g__Unclassified; s__Euryarchaeota_archaeon
geneset000298797	hypothetical protein CXT73_03810 [Euryarchaeota archaeon]	gi|1573851990|ref|RZD42093.1|	2.7e-85	44.85	98.61	325	k__Archaea; p__Euryarchaeota; c__Unclassified; o__Unclassified; f__Unclassified; g__Unclassified; s__Euryarchaeota_archaeon
geneset000300033	hypothetical protein CXT73_01835 [Euryarchaeota archaeon]	gi|1573852902|ref|RZD42923.1|	5.9e-10	53.57	84.85	72	k__Archaea; p__Euryarchaeota; c__Unclassified; o__Unclassified; f__Unclassified; g__Unclassified; s__Euryarchaeota_archaeon
geneset000301268	hypothetical protein CXT73_01030 [Euryarchaeota archaeon]	gi|1573853247|ref|RZD43240.1|	4.7e-13	30.99	89.87	84	k__Archaea; p__Euryarchaeota; c__Unclassified; o__Unclassified; f__Unclassified; g__Unclassified; s__Euryarchaeota_archaeon
geneset000327242	peptide-methionine (R)-S-oxide reductase [Euryarchaeota archaeon]	gi|1406982822|ref|RAH14773.1|	5.2e-81	61.6	92.59	310	k__Archaea; p__Euryarchaeota; c__Unclassified; o__Unclassified; f__Unclassified; g__Unclassified; s__Euryarchaeota_archaeon
geneset000358345	oxygen-dependent coproporphyrinogen oxidase [Euryarchaeota archaeon]	gi|1406984771|ref|RAH16661.1|	2e-52	69.34	100	214	k__Archaea; p__Euryarchaeota; c__Unclassified; o__Unclassified; f__Unclassified; g__Unclassified; s__Euryarchaeota_archaeon
geneset000373255	hypothetical protein CXT73_05165 [Euryarchaeota archaeon]	gi|1573851107|ref|RZD41315.1|	3.7e-46	50.27	100	194	k__Archaea; p__Euryarchaeota; c__Unclassified; o__Unclassified; f__Unclassified; g__Unclassified; s__Euryarchaeota_archaeon
geneset000373286	hypothetical protein CXT73_01835 [Euryarchaeota archaeon]	gi|1573852902|ref|RZD42923.1|	3.4e-10	51.79	84.85	73	k__Archaea; p__Euryarchaeota; c__Unclassified; o__Unclassified; f__Unclassified; g__Unclassified; s__Euryarchaeota_archaeon
geneset000441112	ATPase [Euryarchaeota archaeon]	gi|1573852279|ref|RZD42355.1|	1.2e-30	42.29	98.86	142	k__Archaea; p__Euryarchaeota; c__Unclassified; o__Unclassified; f__Unclassified; g__Unclassified; s__Euryarchaeota_archaeon
geneset000478065	hypothetical protein CXT73_05760 [Euryarchaeota archaeon]	gi|1573850744|ref|RZD40997.1|	4.8e-37	62.81	96.03	163	k__Archaea; p__Euryarchaeota; c__Unclassified; o__Unclassified; f__Unclassified; g__Unclassified; s__Euryarchaeota_archaeon
geneset000553738	hypothetical protein CXT73_03810 [Euryarchaeota archaeon]	gi|1573851990|ref|RZD42093.1|	5.7e-83	42.46	98.61	317	k__Archaea; p__Euryarchaeota; c__Unclassified; o__Unclassified; f__Unclassified; g__Unclassified; s__Euryarchaeota_archaeon
geneset000460874	hypothetical protein A3K59_03255 [Euryarchaeota archaeon RBG_19FT_COMBO_69_17]	gi|1085060037|ref|OGS60212.1|	1.9e-06	26.17	73.82	62	k__Archaea; p__Euryarchaeota; c__Unclassified; o__Unclassified; f__Unclassified; g__Unclassified; s__Euryarchaeota_archaeon_RBG_19FT_COMBO_69_17
geneset000070133	hypothetical protein CBD24_02785 [Euryarchaeota archaeon TMED164]	gi|1200499639|ref|OUW13743.1|	2.4e-18	48.98	55.37	101	k__Archaea; p__Euryarchaeota; c__Unclassified; o__Unclassified; f__Unclassified; g__Unclassified; s__Euryarchaeota_archaeon_TMED164
geneset000448417	hypothetical protein CBD24_02760 [Euryarchaeota archaeon TMED164]	gi|1200499634|ref|OUW13738.1|	8.4e-26	38.64	92.42	126	k__Archaea; p__Euryarchaeota; c__Unclassified; o__Unclassified; f__Unclassified; g__Unclassified; s__Euryarchaeota_archaeon_TMED164
geneset000196659	hypothetical protein CBC57_01990 [Euryarchaeota archaeon TMED97]	gi|1200409217|ref|OUV26626.1|	3.5e-55	46.09	93.25	224	k__Archaea; p__Euryarchaeota; c__Unclassified; o__Unclassified; f__Unclassified; g__Unclassified; s__Euryarchaeota_archaeon_TMED97
geneset000537756	hypothetical protein CBC57_01910 [Euryarchaeota archaeon TMED97]	gi|1200409202|ref|OUV26611.1|	7.9e-14	40.4	97.06	85	k__Archaea; p__Euryarchaeota; c__Unclassified; o__Unclassified; f__Unclassified; g__Unclassified; s__Euryarchaeota_archaeon_TMED97
geneset000558834	hypothetical protein CBC57_06725 [Euryarchaeota archaeon TMED97]	gi|1200407121|ref|OUV24600.1|	7.5e-09	35.67	97.66	70	k__Archaea; p__Euryarchaeota; c__Unclassified; o__Unclassified; f__Unclassified; g__Unclassified; s__Euryarchaeota_archaeon_TMED97
geneset000144224	TPA: adenosylhomocysteinase [Marine Group II euryarchaeote]	gi|1494659691|ref|DAC11955.1|	6.2e-12	80	90	78	k__Archaea; p__Euryarchaeota; c__Unclassified; o__Unclassified; f__Unclassified; g__Unclassified; s__Marine_Group_II_euryarchaeote
geneset000173414	IS630 family transposase [Marine Group II euryarchaeote]	gi|1543905763|ref|RUA05711.1|	8.6e-84	72.95	100	319	k__Archaea; p__Euryarchaeota; c__Unclassified; o__Unclassified; f__Unclassified; g__Unclassified; s__Marine_Group_II_euryarchaeote
geneset000286211	oxidoreductase [Marine Group II euryarchaeote]	gi|1543893706|ref|RTZ95057.1|	2.6e-30	54.95	86.05	141	k__Archaea; p__Euryarchaeota; c__Unclassified; o__Unclassified; f__Unclassified; g__Unclassified; s__Marine_Group_II_euryarchaeote
geneset000022122	DNA polymerase II [Euryarchaeota archaeon ex4484_178]	gi|1231999350|ref|OYT59421.1|	3.7e-07	34.03	55.17	65	k__Archaea; p__Euryarchaeota; c__Unclassified; o__Unclassified; f__Unclassified; g__Unclassified; s__Unclassified
geneset000151368	hypothetical protein CBC63_01185 [Euryarchaeota archaeon TMED103]	gi|1200423670|ref|OUV40452.1|	1.3e-53	43.46	91.52	219	k__Archaea; p__Euryarchaeota; c__Unclassified; o__Unclassified; f__Unclassified; g__Unclassified; s__Unclassified
geneset000561705	hypothetical protein MG2_1771 [uncultured marine group II euryarchaeote]	gi|374725279|ref|EHR77359.1|	7e-30	45.33	97.4	139	k__Archaea; p__Euryarchaeota; c__Unclassified; o__Unclassified; f__Unclassified; g__Unclassified; s__Unclassified
geneset000558799	transketolase family protein [Candidatus Nitrosocaldus islandicus]	gi|1337719135|ref|WP_103287988.1|	1.4e-39	49.41	97.7	172	k__Archaea; p__Thaumarchaeota; c__Nitrososphaeria; o__Candidatus_Nitrosocaldales; f__Candidatus_Nitrosocaldaceae; g__Candidatus_Nitrosocaldus; s__Candidatus_Nitrosocaldus_islandicus
geneset000353307	iron-binding protein [Nitrososphaera viennensis]	gi|1125726490|ref|WP_075054790.1|	1.2e-17	53.57	83.17	98	k__Archaea; p__Thaumarchaeota; c__Nitrososphaeria; o__Nitrososphaerales; f__Nitrososphaeraceae; g__Nitrososphaera; s__Nitrososphaera_viennensis
geneset000363992	Fibronectin type III domain protein [Nitrosopumilus maritimus SCM1]	gi|160339882|ref|ABX12969.1|	2.5e-10	36.62	74.32	75	k__Archaea; p__Thaumarchaeota; c__Unclassified; o__Nitrosopumilales; f__Nitrosopumilaceae; g__Nitrosopumilus; s__Nitrosopumilus_maritimus
geneset000573483	hypothetical protein EB829_01555, partial [Nitrosopumilus sp. H8]	gi|1512096004|ref|RNJ79755.1|	6.3e-18	63.51	61.16	99	k__Archaea; p__Thaumarchaeota; c__Unclassified; o__Nitrosopumilales; f__Nitrosopumilaceae; g__Nitrosopumilus; s__Nitrosopumilus_sp._H8
geneset000166291	AAA family ATPase [Nitrosopumilus sp. Nsub]	gi|1056523719|ref|WP_067957229.1|	3.2e-07	56.25	100	62	k__Archaea; p__Thaumarchaeota; c__Unclassified; o__Nitrosopumilales; f__Nitrosopumilaceae; g__Nitrosopumilus; s__Nitrosopumilus_sp._Nsub
geneset000024210	hypothetical protein EHM34_10300, partial [Nitrosopumilales archaeon]	gi|1519951618|ref|RPI80350.1|	1.7e-46	50	76.67	195	k__Archaea; p__Thaumarchaeota; c__Unclassified; o__Nitrosopumilales; f__Unclassified; g__Unclassified; s__Nitrosopumilales_archaeon
geneset000157396	hypothetical protein EHM34_00070 [Nitrosopumilales archaeon]	gi|1519959207|ref|RPI86124.1|	5.2e-08	27.93	75.11	67	k__Archaea; p__Thaumarchaeota; c__Unclassified; o__Nitrosopumilales; f__Unclassified; g__Unclassified; s__Nitrosopumilales_archaeon
geneset000238227	hypothetical protein EHM34_10300, partial [Nitrosopumilales archaeon]	gi|1519951618|ref|RPI80350.1|	1.7e-32	54.92	70.52	148	k__Archaea; p__Thaumarchaeota; c__Unclassified; o__Nitrosopumilales; f__Unclassified; g__Unclassified; s__Nitrosopumilales_archaeon
geneset000447815	hypothetical protein EHM34_10300, partial [Nitrosopumilales archaeon]	gi|1519951618|ref|RPI80350.1|	2e-50	52.66	55.69	209	k__Archaea; p__Thaumarchaeota; c__Unclassified; o__Nitrosopumilales; f__Unclassified; g__Unclassified; s__Nitrosopumilales_archaeon
geneset000169874	hypothetical protein EA442_05560 [Candidatus Nitrosopelagicus sp.]	gi|1500032164|ref|RMW37272.1|	4.5e-54	40	96.53	221	k__Archaea; p__Thaumarchaeota; c__Unclassified; o__Unclassified; f__Unclassified; g__Candidatus_Nitrosopelagicus; s__Candidatus_Nitrosopelagicus_sp.
geneset000336409	hypothetical protein EA442_02435 [Candidatus Nitrosopelagicus sp.]	gi|1500035630|ref|RMW40530.1|	4.7e-10	25.37	97.54	74	k__Archaea; p__Thaumarchaeota; c__Unclassified; o__Unclassified; f__Unclassified; g__Candidatus_Nitrosopelagicus; s__Candidatus_Nitrosopelagicus_sp.
geneset000568898	hypothetical protein EA442_02315 [Candidatus Nitrosopelagicus sp.]	gi|1500035662|ref|RMW40558.1|	4.4e-18	41.26	97.92	100	k__Archaea; p__Thaumarchaeota; c__Unclassified; o__Unclassified; f__Unclassified; g__Candidatus_Nitrosopelagicus; s__Candidatus_Nitrosopelagicus_sp.
geneset000122025	protein of unknown function [Candidatus Nitrosotalea okcheonensis]	gi|1279333194|ref|SMH71434.1|	1.4e-08	36.94	92.04	68	k__Archaea; p__Thaumarchaeota; c__Unclassified; o__Unclassified; f__Unclassified; g__Candidatus_Nitrosotalea; s__Candidatus_Nitrosotalea_okcheonensis
geneset000075762	hypothetical protein COA77_01245 [Thaumarchaeota archaeon]	gi|1244070354|ref|PBO86176.1|	4.9e-14	30.17	97.81	87	k__Archaea; p__Thaumarchaeota; c__Unclassified; o__Unclassified; f__Unclassified; g__Unclassified; s__Thaumarchaeota_archaeon
geneset000208464	hypothetical protein CXT79_06340 [Thaumarchaeota archaeon]	gi|1573841493|ref|RZD32332.1|	2.8e-52	42.75	76.72	215	k__Archaea; p__Thaumarchaeota; c__Unclassified; o__Unclassified; f__Unclassified; g__Unclassified; s__Thaumarchaeota_archaeon
geneset000344986	hypothetical protein COA77_01245 [Thaumarchaeota archaeon]	gi|1244070354|ref|PBO86176.1|	7.8e-06	40.91	85.71	58	k__Archaea; p__Thaumarchaeota; c__Unclassified; o__Unclassified; f__Unclassified; g__Unclassified; s__Thaumarchaeota_archaeon
geneset000412817	hypothetical protein CXT78_01680 [Thaumarchaeota archaeon]	gi|1573858446|ref|RZD48139.1|	3.4e-129	29.42	97.49	472	k__Archaea; p__Thaumarchaeota; c__Unclassified; o__Unclassified; f__Unclassified; g__Unclassified; s__Thaumarchaeota_archaeon
geneset000432856	hypothetical protein COA77_01245 [Thaumarchaeota archaeon]	gi|1244070354|ref|PBO86176.1|	6.9e-24	26.64	95.58	120	k__Archaea; p__Thaumarchaeota; c__Unclassified; o__Unclassified; f__Unclassified; g__Unclassified; s__Thaumarchaeota_archaeon
geneset000478278	hypothetical protein CXT78_01680 [Thaumarchaeota archaeon]	gi|1573858446|ref|RZD48139.1|	2.7e-126	30.11	97.5	463	k__Archaea; p__Thaumarchaeota; c__Unclassified; o__Unclassified; f__Unclassified; g__Unclassified; s__Thaumarchaeota_archaeon
geneset000478279	hypothetical protein CXT78_01680 [Thaumarchaeota archaeon]	gi|1573858446|ref|RZD48139.1|	2.1e-66	32.4	51.24	263	k__Archaea; p__Thaumarchaeota; c__Unclassified; o__Unclassified; f__Unclassified; g__Unclassified; s__Thaumarchaeota_archaeon
geneset000550721	hypothetical protein CXT78_01680 [Thaumarchaeota archaeon]	gi|1573858446|ref|RZD48139.1|	1.1e-63	33.33	45.11	255	k__Archaea; p__Thaumarchaeota; c__Unclassified; o__Unclassified; f__Unclassified; g__Unclassified; s__Thaumarchaeota_archaeon
geneset000553723	hypothetical protein CXT79_06340 [Thaumarchaeota archaeon]	gi|1573841493|ref|RZD32332.1|	1.1e-51	43.51	76.72	213	k__Archaea; p__Thaumarchaeota; c__Unclassified; o__Unclassified; f__Unclassified; g__Unclassified; s__Thaumarchaeota_archaeon
geneset000493035	oxidoreductase domain-containing protein (pyrDII) [uncultured marine thaumarchaeote KM3_03_D08]	gi|663507197|ref|AIE97911.1|	9.8e-06	27.08	86.98	60	k__Archaea; p__Thaumarchaeota; c__Unclassified; o__Unclassified; f__Unclassified; g__Unclassified; s__uncultured_marine_thaumarchaeote_KM3_03_D08
geneset000004843	IS630 family transposase, partial [archaeon]	gi|1568397633|ref|RYH00493.1|	1.8e-19	48.89	36.44	105	k__Archaea; p__Unclassified; c__Unclassified; o__Unclassified; f__Unclassified; g__Unclassified; s__archaeon
geneset000009769	hypothetical protein EON65_16210 [archaeon]	gi|1568425820|ref|RYH24927.1|	5.2e-11	62.96	63.53	76	k__Archaea; p__Unclassified; c__Unclassified; o__Unclassified; f__Unclassified; g__Unclassified; s__archaeon
geneset000015735	tubulin beta chain [archaeon]	gi|1571503573|ref|RYY38320.1|	1.1e-29	96.83	100	137	k__Archaea; p__Unclassified; c__Unclassified; o__Unclassified; f__Unclassified; g__Unclassified; s__archaeon
geneset000015957	hypothetical protein EON64_01755, partial [archaeon]	gi|1568359714|ref|RYG69831.1|	6.4e-18	48.45	100	99	k__Archaea; p__Unclassified; c__Unclassified; o__Unclassified; f__Unclassified; g__Unclassified; s__archaeon
geneset000020243	hypothetical protein EON64_02395 [archaeon]	gi|1568359373|ref|RYG69565.1|	4.6e-09	57.14	61.25	69	k__Archaea; p__Unclassified; c__Unclassified; o__Unclassified; f__Unclassified; g__Unclassified; s__archaeon
geneset000023131	glutathione S-transferase family protein [archaeon]	gi|1568414391|ref|RYH14964.1|	2.5e-06	53.33	83.1	60	k__Archaea; p__Unclassified; c__Unclassified; o__Unclassified; f__Unclassified; g__Unclassified; s__archaeon
geneset000031999	hypothetical protein EON65_01475, partial [archaeon]	gi|1568433739|ref|RYH32012.1|	5.2e-06	45.07	59.65	60	k__Archaea; p__Unclassified; c__Unclassified; o__Unclassified; f__Unclassified; g__Unclassified; s__archaeon
geneset000034018	hypothetical protein EON64_03305 [archaeon]	gi|1568358905|ref|RYG69206.1|	1.3e-51	58.33	90.32	212	k__Archaea; p__Unclassified; c__Unclassified; o__Unclassified; f__Unclassified; g__Unclassified; s__archaeon
geneset000043421	hypothetical protein EON65_19820 [archaeon]	gi|1568422678|ref|RYH22018.1|	1.6e-07	49.18	92.42	64	k__Archaea; p__Unclassified; c__Unclassified; o__Unclassified; f__Unclassified; g__Unclassified; s__archaeon
geneset000049601	amino acid permease [archaeon]	gi|1571497931|ref|RYY33835.1|	1.6e-19	59.34	89.22	104	k__Archaea; p__Unclassified; c__Unclassified; o__Unclassified; f__Unclassified; g__Unclassified; s__archaeon
geneset000057128	DEAD/DEAH box helicase, partial [archaeon]	gi|1571496583|ref|RYY32921.1|	1.7e-18	75.38	90.28	100	k__Archaea; p__Unclassified; c__Unclassified; o__Unclassified; f__Unclassified; g__Unclassified; s__archaeon
geneset000074057	hypothetical protein EON65_35815 [archaeon]	gi|1568412438|ref|RYH13372.1|	1.3e-06	32.38	94.44	62	k__Archaea; p__Unclassified; c__Unclassified; o__Unclassified; f__Unclassified; g__Unclassified; s__archaeon
geneset000074411	IS630 family transposase, partial [archaeon]	gi|1568397633|ref|RYH00493.1|	1.1e-13	55.56	51.8	85	k__Archaea; p__Unclassified; c__Unclassified; o__Unclassified; f__Unclassified; g__Unclassified; s__archaeon
geneset000080372	hypothetical protein EON65_16210 [archaeon]	gi|1568425820|ref|RYH24927.1|	8.4e-11	61.11	67.5	75	k__Archaea; p__Unclassified; c__Unclassified; o__Unclassified; f__Unclassified; g__Unclassified; s__archaeon
geneset000082894	hypothetical protein EON65_59400, partial [archaeon]	gi|1568384956|ref|RYG91059.1|	2.2e-07	34.18	87.78	64	k__Archaea; p__Unclassified; c__Unclassified; o__Unclassified; f__Unclassified; g__Unclassified; s__archaeon
geneset000083100	IS630 family transposase, partial [archaeon]	gi|1568397633|ref|RYH00493.1|	1e-21	47.42	56.73	112	k__Archaea; p__Unclassified; c__Unclassified; o__Unclassified; f__Unclassified; g__Unclassified; s__archaeon
geneset000094189	preprotein translocase subunit SecY [archaeon]	gi|1568353073|ref|RYG64936.1|	1e-68	64.39	100	269	k__Archaea; p__Unclassified; c__Unclassified; o__Unclassified; f__Unclassified; g__Unclassified; s__archaeon
geneset000097239	hypothetical protein EON62_03650 [archaeon]	gi|1571498226|ref|RYY34042.1|	8.7e-53	80.74	77.59	216	k__Archaea; p__Unclassified; c__Unclassified; o__Unclassified; f__Unclassified; g__Unclassified; s__archaeon
geneset000108885	Xaa-Pro dipeptidase [archaeon]	gi|1568333664|ref|RYG51252.1|	3.7e-12	60.61	75.86	80	k__Archaea; p__Unclassified; c__Unclassified; o__Unclassified; f__Unclassified; g__Unclassified; s__archaeon
geneset000120741	hypothetical protein EON66_05635 [archaeon]	gi|1568339318|ref|RYG55294.1|	2.3e-06	52.08	94.12	60	k__Archaea; p__Unclassified; c__Unclassified; o__Unclassified; f__Unclassified; g__Unclassified; s__archaeon
geneset000122290	hypothetical protein EON65_29935 [archaeon]	gi|1568416246|ref|RYH16522.1|	5.2e-13	59.26	88.52	82	k__Archaea; p__Unclassified; c__Unclassified; o__Unclassified; f__Unclassified; g__Unclassified; s__archaeon
geneset000127523	amino acid permease [archaeon]	gi|1571497931|ref|RYY33835.1|	1.6e-28	63.39	78.32	135	k__Archaea; p__Unclassified; c__Unclassified; o__Unclassified; f__Unclassified; g__Unclassified; s__archaeon
geneset000128607	aminotransferase class V-fold PLP-dependent enzyme, partial [archaeon]	gi|1568318082|ref|RYG40361.1|	7.9e-09	35.43	89.05	69	k__Archaea; p__Unclassified; c__Unclassified; o__Unclassified; f__Unclassified; g__Unclassified; s__archaeon
geneset000132834	glutathione S-transferase family protein [archaeon]	gi|1568414391|ref|RYH14964.1|	4.3e-31	47.17	89.83	144	k__Archaea; p__Unclassified; c__Unclassified; o__Unclassified; f__Unclassified; g__Unclassified; s__archaeon
geneset000135471	hypothetical protein EON67_12245 [archaeon]	gi|1568323810|ref|RYG44008.1|	1.6e-11	39.84	83.85	78	k__Archaea; p__Unclassified; c__Unclassified; o__Unclassified; f__Unclassified; g__Unclassified; s__archaeon
geneset000147931	amino acid permease [archaeon]	gi|1571497931|ref|RYY33835.1|	7.8e-24	65.88	90.43	119	k__Archaea; p__Unclassified; c__Unclassified; o__Unclassified; f__Unclassified; g__Unclassified; s__archaeon
geneset000149471	histidine-type phosphatase, partial [archaeon]	gi|1568321636|ref|RYG42561.1|	6e-07	55.1	75.38	62	k__Archaea; p__Unclassified; c__Unclassified; o__Unclassified; f__Unclassified; g__Unclassified; s__archaeon
geneset000171783	hypothetical protein EON65_27190 [archaeon]	gi|1568418439|ref|RYH18448.1|	1.7e-23	34.65	74.52	119	k__Archaea; p__Unclassified; c__Unclassified; o__Unclassified; f__Unclassified; g__Unclassified; s__archaeon
geneset000181365	M24 family metallopeptidase [archaeon]	gi|1568433534|ref|RYH31821.1|	1.3e-12	63.33	90.91	81	k__Archaea; p__Unclassified; c__Unclassified; o__Unclassified; f__Unclassified; g__Unclassified; s__archaeon
geneset000189202	class I SAM-dependent methyltransferase [archaeon]	gi|1568422548|ref|RYH21899.1|	1.1e-10	53.03	82.28	75	k__Archaea; p__Unclassified; c__Unclassified; o__Unclassified; f__Unclassified; g__Unclassified; s__archaeon
geneset000199551	hypothetical protein EON65_16210 [archaeon]	gi|1568425820|ref|RYH24927.1|	1.8e-10	57.14	73.68	74	k__Archaea; p__Unclassified; c__Unclassified; o__Unclassified; f__Unclassified; g__Unclassified; s__archaeon
geneset000204970	hypothetical protein EON62_03650 [archaeon]	gi|1571498226|ref|RYY34042.1|	1.8e-12	71.19	80.82	80	k__Archaea; p__Unclassified; c__Unclassified; o__Unclassified; f__Unclassified; g__Unclassified; s__archaeon
geneset000215166	hypothetical protein DRN93_03850 [archaeon]	gi|1491186275|ref|RLG67813.1|	1.2e-29	35.63	72.47	140	k__Archaea; p__Unclassified; c__Unclassified; o__Unclassified; f__Unclassified; g__Unclassified; s__archaeon
geneset000217595	VWA domain-containing protein [archaeon]	gi|1568414426|ref|RYH14993.1|	6.8e-11	47.83	61.26	76	k__Archaea; p__Unclassified; c__Unclassified; o__Unclassified; f__Unclassified; g__Unclassified; s__archaeon
geneset000242067	hypothetical protein EON65_16210 [archaeon]	gi|1568425820|ref|RYH24927.1|	3.4e-07	54.72	84.13	63	k__Archaea; p__Unclassified; c__Unclassified; o__Unclassified; f__Unclassified; g__Unclassified; s__archaeon
geneset000243669	IS630 family transposase, partial [archaeon]	gi|1568397633|ref|RYH00493.1|	2.1e-18	51.69	43.84	102	k__Archaea; p__Unclassified; c__Unclassified; o__Unclassified; f__Unclassified; g__Unclassified; s__archaeon
geneset000246772	hypothetical protein DRN93_03850 [archaeon]	gi|1491186275|ref|RLG67813.1|	2.7e-08	30.69	93.36	68	k__Archaea; p__Unclassified; c__Unclassified; o__Unclassified; f__Unclassified; g__Unclassified; s__archaeon
geneset000252071	hypothetical protein EON64_02655, partial [archaeon]	gi|1568359238|ref|RYG69461.1|	2.5e-06	47.3	46.84	61	k__Archaea; p__Unclassified; c__Unclassified; o__Unclassified; f__Unclassified; g__Unclassified; s__archaeon
geneset000252224	hypothetical protein EON66_07155 [archaeon]	gi|1568338076|ref|RYG54423.1|	3.8e-18	42.98	95.97	100	k__Archaea; p__Unclassified; c__Unclassified; o__Unclassified; f__Unclassified; g__Unclassified; s__archaeon
geneset000257396	hypothetical protein EON64_05985 [archaeon]	gi|1568357414|ref|RYG68062.1|	5e-16	77.36	88.33	92	k__Archaea; p__Unclassified; c__Unclassified; o__Unclassified; f__Unclassified; g__Unclassified; s__archaeon
geneset000257897	hypothetical protein EON63_02805 [archaeon]	gi|1571566251|ref|RYY88210.1|	4e-09	67.39	65.71	69	k__Archaea; p__Unclassified; c__Unclassified; o__Unclassified; f__Unclassified; g__Unclassified; s__archaeon
geneset000258393	hypothetical protein EON65_16210 [archaeon]	gi|1568425820|ref|RYH24927.1|	9.2e-11	62.96	47.37	75	k__Archaea; p__Unclassified; c__Unclassified; o__Unclassified; f__Unclassified; g__Unclassified; s__archaeon
geneset000268275	GTP-binding protein [archaeon]	gi|1568359840|ref|RYG69929.1|	1.3e-20	78.46	95.59	107	k__Archaea; p__Unclassified; c__Unclassified; o__Unclassified; f__Unclassified; g__Unclassified; s__archaeon
geneset000277389	radical SAM protein, partial [archaeon]	gi|1568351280|ref|RYG63743.1|	4.2e-17	78.85	71.23	96	k__Archaea; p__Unclassified; c__Unclassified; o__Unclassified; f__Unclassified; g__Unclassified; s__archaeon
geneset000296542	hypothetical protein EON62_03650 [archaeon]	gi|1571498226|ref|RYY34042.1|	4.8e-46	62.65	92.22	193	k__Archaea; p__Unclassified; c__Unclassified; o__Unclassified; f__Unclassified; g__Unclassified; s__archaeon
geneset000309039	tetratricopeptide repeat protein, partial [archaeon]	gi|1568325658|ref|RYG45284.1|	1.3e-12	60.66	70.11	81	k__Archaea; p__Unclassified; c__Unclassified; o__Unclassified; f__Unclassified; g__Unclassified; s__archaeon
geneset000310659	class I SAM-dependent methyltransferase [archaeon]	gi|1568422548|ref|RYH21899.1|	2.4e-10	53.03	63.73	74	k__Archaea; p__Unclassified; c__Unclassified; o__Unclassified; f__Unclassified; g__Unclassified; s__archaeon
geneset000311851	hypothetical protein EON66_11330 [archaeon]	gi|1568333206|ref|RYG50928.1|	5.1e-06	50	100	58	k__Archaea; p__Unclassified; c__Unclassified; o__Unclassified; f__Unclassified; g__Unclassified; s__archaeon
geneset000318545	hypothetical protein EON64_11355 [archaeon]	gi|1568354197|ref|RYG65709.1|	1.3e-07	45.9	88.41	64	k__Archaea; p__Unclassified; c__Unclassified; o__Unclassified; f__Unclassified; g__Unclassified; s__archaeon
geneset000357624	tubulin beta chain [archaeon]	gi|1571503573|ref|RYY38320.1|	1.5e-66	87.77	92.67	261	k__Archaea; p__Unclassified; c__Unclassified; o__Unclassified; f__Unclassified; g__Unclassified; s__archaeon
geneset000357854	hypothetical protein EON67_03500, partial [archaeon]	gi|1568333846|ref|RYG51383.1|	1.1e-40	63.95	96.69	175	k__Archaea; p__Unclassified; c__Unclassified; o__Unclassified; f__Unclassified; g__Unclassified; s__archaeon
geneset000369157	hypothetical protein EON65_16210 [archaeon]	gi|1568425820|ref|RYH24927.1|	2.3e-09	57.14	83.58	70	k__Archaea; p__Unclassified; c__Unclassified; o__Unclassified; f__Unclassified; g__Unclassified; s__archaeon
geneset000370029	hypothetical protein EON64_05985 [archaeon]	gi|1568357414|ref|RYG68062.1|	2.5e-18	83.02	84.13	100	k__Archaea; p__Unclassified; c__Unclassified; o__Unclassified; f__Unclassified; g__Unclassified; s__archaeon
geneset000395807	hypothetical protein EON67_11270 [archaeon]	gi|1568325071|ref|RYG44873.1|	5.8e-08	61.54	98.11	65	k__Archaea; p__Unclassified; c__Unclassified; o__Unclassified; f__Unclassified; g__Unclassified; s__archaeon
geneset000409223	hypothetical protein EON62_05255, partial [archaeon]	gi|1571495987|ref|RYY32524.1|	8.9e-34	50.92	94.22	152	k__Archaea; p__Unclassified; c__Unclassified; o__Unclassified; f__Unclassified; g__Unclassified; s__archaeon
geneset000426121	hypothetical protein EON65_27190 [archaeon]	gi|1568418439|ref|RYH18448.1|	1.5e-21	35	89.74	112	k__Archaea; p__Unclassified; c__Unclassified; o__Unclassified; f__Unclassified; g__Unclassified; s__archaeon
geneset000451429	hypothetical protein EON65_21235 [archaeon]	gi|1568421755|ref|RYH21214.1|	3.9e-11	72.92	100	75	k__Archaea; p__Unclassified; c__Unclassified; o__Unclassified; f__Unclassified; g__Unclassified; s__archaeon
geneset000459643	cadherin repeat domain-containing protein, partial [archaeon]	gi|1571504412|ref|RYY39079.1|	6.8e-14	31.37	97.23	87	k__Archaea; p__Unclassified; c__Unclassified; o__Unclassified; f__Unclassified; g__Unclassified; s__archaeon
geneset000460176	hypothetical protein EON64_15390, partial [archaeon]	gi|1568351208|ref|RYG63695.1|	1.5e-14	39.68	75.46	89	k__Archaea; p__Unclassified; c__Unclassified; o__Unclassified; f__Unclassified; g__Unclassified; s__archaeon
geneset000486370	hypothetical protein EON64_04790, partial [archaeon]	gi|1568358146|ref|RYG68618.1|	9e-13	66.67	71.25	82	k__Archaea; p__Unclassified; c__Unclassified; o__Unclassified; f__Unclassified; g__Unclassified; s__archaeon
geneset000503553	IS630 family transposase, partial [archaeon]	gi|1568397633|ref|RYH00493.1|	6.5e-18	51.14	70.4	99	k__Archaea; p__Unclassified; c__Unclassified; o__Unclassified; f__Unclassified; g__Unclassified; s__archaeon
geneset000524088	amino acid permease, partial [archaeon]	gi|1571497930|ref|RYY33834.1|	6e-06	48.33	77.92	59	k__Archaea; p__Unclassified; c__Unclassified; o__Unclassified; f__Unclassified; g__Unclassified; s__archaeon
geneset000524838	hypothetical protein EON65_16210 [archaeon]	gi|1568425820|ref|RYH24927.1|	7.3e-11	61.11	59.34	75	k__Archaea; p__Unclassified; c__Unclassified; o__Unclassified; f__Unclassified; g__Unclassified; s__archaeon
geneset000531852	hypothetical protein EON67_09595 [archaeon]	gi|1568327211|ref|RYG46400.1|	1.6e-10	54.69	53.78	75	k__Archaea; p__Unclassified; c__Unclassified; o__Unclassified; f__Unclassified; g__Unclassified; s__archaeon
geneset000544417	T-complex protein 1 subunit beta [archaeon]	gi|1568357489|ref|RYG68119.1|	4.7e-19	63.16	100	102	k__Archaea; p__Unclassified; c__Unclassified; o__Unclassified; f__Unclassified; g__Unclassified; s__archaeon
geneset000549674	DUF667 domain-containing protein [archaeon]	gi|1568336111|ref|RYG53043.1|	1.7e-07	96.77	34.07	64	k__Archaea; p__Unclassified; c__Unclassified; o__Unclassified; f__Unclassified; g__Unclassified; s__archaeon
geneset000553636	hypothetical protein EON62_03005, partial [archaeon]	gi|1571499195|ref|RYY34759.1|	2.6e-09	43.06	93.51	70	k__Archaea; p__Unclassified; c__Unclassified; o__Unclassified; f__Unclassified; g__Unclassified; s__archaeon
geneset000562670	amino acid permease [archaeon]	gi|1571497931|ref|RYY33835.1|	3e-28	61.61	93.33	134	k__Archaea; p__Unclassified; c__Unclassified; o__Unclassified; f__Unclassified; g__Unclassified; s__archaeon
geneset000465571	LL-diaminopimelate aminotransferase [archaeon D22]	gi|1202070405|ref|OVE75123.1|	7.4e-84	63.91	99.57	319	k__Archaea; p__Unclassified; c__Unclassified; o__Unclassified; f__Unclassified; g__Unclassified; s__archaeon_D22
geneset000286843	polysaccharide biosynthesis protein [archaeon GW2011_AR10]	gi|751385121|ref|AJF60201.1|	2.4e-12	28.7	97.71	82	k__Archaea; p__Unclassified; c__Unclassified; o__Unclassified; f__Unclassified; g__Unclassified; s__archaeon_GW2011_AR10
geneset000285769	heme biosynthesis protein NirJ-2 [archaeon GW2011_AR18]	gi|735020721|ref|KHO54560.1|	5.4e-07	33.62	51.8	64	k__Archaea; p__Unclassified; c__Unclassified; o__Unclassified; f__Unclassified; g__Unclassified; s__archaeon_GW2011_AR18
geneset000450316	Chaperone protein DnaK [archaeon HR01]	gi|1286961325|ref|GBC68558.1|	7.4e-09	85.71	79.55	68	k__Archaea; p__Unclassified; c__Unclassified; o__Unclassified; f__Unclassified; g__Unclassified; s__archaeon_HR01
geneset000262053	hypothetical protein DRN73_08220 [Candidatus Pacearchaeota archaeon]	gi|1491119218|ref|RLG10267.1|	2.1e-21	50	98.32	111	k__Archaea; p__Unclassified; c__Unclassified; o__Unclassified; f__Unclassified; g__Unclassified; s__Candidatus_Pacearchaeota_archaeon
geneset000379131	Hsp33 family molecular chaperone HslO [Candidatus Pacearchaeota archaeon]	gi|1491121278|ref|RLG12049.1|	7.4e-23	36.59	90.61	116	k__Archaea; p__Unclassified; c__Unclassified; o__Unclassified; f__Unclassified; g__Unclassified; s__Candidatus_Pacearchaeota_archaeon
geneset000477665	hypothetical protein DRN73_07455 [Candidatus Pacearchaeota archaeon]	gi|1491119582|ref|RLG10570.1|	1.4e-40	44.38	90.48	175	k__Archaea; p__Unclassified; c__Unclassified; o__Unclassified; f__Unclassified; g__Unclassified; s__Candidatus_Pacearchaeota_archaeon
geneset000173576	DEAD/DEAH box helicase [Candidatus Pacearchaeota archaeon CG1_02_32_132]	gi|1101122699|ref|OIO80204.1|	3.6e-31	50	97.32	144	k__Archaea; p__Unclassified; c__Unclassified; o__Unclassified; f__Unclassified; g__Unclassified; s__Candidatus_Pacearchaeota_archaeon_CG1_02_32_132
geneset000324309	integrase [Candidatus Pacearchaeota archaeon CG10_big_fil_rev_8_21_14_0_10_32_42]	gi|1279240963|ref|PJE81018.1|	6.6e-06	29.08	71.43	60	k__Archaea; p__Unclassified; c__Unclassified; o__Unclassified; f__Unclassified; g__Unclassified; s__Candidatus_Pacearchaeota_archaeon_CG10_big_fil_rev_8_21_14_0_10_32_42
geneset000208974	Cadherin domain protein [uncultured archaeon A07HR60]	gi|557616820|ref|ESS10349.1|	1.8e-17	46.21	36.78	99	k__Archaea; p__Unclassified; c__Unclassified; o__Unclassified; f__Unclassified; g__Unclassified; s__uncultured_archaeon_A07HR60
geneset000028852	ABC transporter ATP-binding protein [Luteitalea pratensis]	gi|1397996005|ref|WP_110169310.1|	5.7e-67	55.64	93.09	263	k__Bacteria; p__Acidobacteria; c__Acidobacteria_subdivision_6; o__Unclassified; f__Vicinamibacteraceae; g__Luteitalea; s__Luteitalea_pratensis
geneset000210130	ABC transporter ATP-binding protein [Luteitalea pratensis]	gi|1397998387|ref|WP_110171692.1|	5.1e-13	50.65	98.7	82	k__Bacteria; p__Acidobacteria; c__Acidobacteria_subdivision_6; o__Unclassified; f__Vicinamibacteraceae; g__Luteitalea; s__Luteitalea_pratensis
geneset000239023	hypothetical protein [Luteitalea pratensis]	gi|1397995778|ref|WP_110169083.1|	1.6e-71	65.97	98.96	278	k__Bacteria; p__Acidobacteria; c__Acidobacteria_subdivision_6; o__Unclassified; f__Vicinamibacteraceae; g__Luteitalea; s__Luteitalea_pratensis
geneset000538154	Blue-light-activated protein [Luteitalea pratensis]	gi|1016914649|ref|AMY07081.1|	3e-168	54.66	98.89	601	k__Bacteria; p__Acidobacteria; c__Acidobacteria_subdivision_6; o__Unclassified; f__Vicinamibacteraceae; g__Luteitalea; s__Luteitalea_pratensis
geneset000177211	IS481 family transposase [Bryocella elongata]	gi|1341918639|ref|WP_103935344.1|	4.5e-37	41.57	88.06	164	k__Bacteria; p__Acidobacteria; c__Acidobacteriia; o__Acidobacteriales; f__Acidobacteriaceae; g__Bryocella; s__Bryocella_elongata
geneset000306949	hypothetical protein [Candidatus Koribacter versatilis]	gi|499844320|ref|WP_011525054.1|	6.2e-08	31.54	82.04	67	k__Bacteria; p__Acidobacteria; c__Acidobacteriia; o__Acidobacteriales; f__Acidobacteriaceae; g__Candidatus_Koribacter; s__Candidatus_Koribacter_versatilis
geneset000386182	glycoside hydrolase family 2 protein [Candidatus Koribacter versatilis]	gi|499844307|ref|WP_011525041.1|	3.4e-15	45.28	98.15	90	k__Bacteria; p__Acidobacteria; c__Acidobacteriia; o__Acidobacteriales; f__Acidobacteriaceae; g__Candidatus_Koribacter; s__Candidatus_Koribacter_versatilis
geneset000398937	class I SAM-dependent methyltransferase [Candidatus Sulfotelmatobacter kueseliae]	gi|1371888849|ref|WP_106808979.1|	4.5e-06	31.68	45.91	61	k__Bacteria; p__Acidobacteria; c__Acidobacteriia; o__Acidobacteriales; f__Acidobacteriaceae; g__Candidatus_Sulfotelmatobacter; s__Candidatus_Sulfotelmatobacter_kueseliae
geneset000316497	AraC family transcriptional regulator [Candidatus Sulfotelmatomonas gaucii]	gi|1358629758|ref|WP_105488121.1|	9.5e-10	70.21	97.92	71	k__Bacteria; p__Acidobacteria; c__Acidobacteriia; o__Acidobacteriales; f__Acidobacteriaceae; g__Candidatus_Sulfotelmatomonas; s__Candidatus_Sulfotelmatomonas_gaucii
geneset000574450	putative Multicopper oxidase [Candidatus Sulfotelmatomonas gaucii]	gi|1346628731|ref|SPE27117.1|	3.8e-07	44.83	82.86	63	k__Bacteria; p__Acidobacteria; c__Acidobacteriia; o__Acidobacteriales; f__Acidobacteriaceae; g__Candidatus_Sulfotelmatomonas; s__Candidatus_Sulfotelmatomonas_gaucii
geneset000207351	NINE protein [Edaphobacter aggregans]	gi|917372302|ref|WP_051979014.1|	7.3e-08	50	32.65	67	k__Bacteria; p__Acidobacteria; c__Acidobacteriia; o__Acidobacteriales; f__Acidobacteriaceae; g__Edaphobacter; s__Edaphobacter_aggregans
geneset000317107	single-stranded DNA-binding protein [Edaphobacter aggregans]	gi|1537744949|ref|WP_125484231.1|	8.9e-13	37.96	78.68	82	k__Bacteria; p__Acidobacteria; c__Acidobacteriia; o__Acidobacteriales; f__Acidobacteriaceae; g__Edaphobacter; s__Edaphobacter_aggregans
geneset000563347	alpha/beta hydrolase [Edaphobacter dinghuensis]	gi|1493473613|ref|WP_121470435.1|	1.7e-06	50	93.55	60	k__Bacteria; p__Acidobacteria; c__Acidobacteriia; o__Acidobacteriales; f__Acidobacteriaceae; g__Edaphobacter; s__Edaphobacter_dinghuensis
geneset000023688	malate dehydrogenase (oxaloacetate-decarboxylating) [Edaphobacter modestus]	gi|1577253319|ref|RZU40360.1|	3.9e-70	67.19	99.48	273	k__Bacteria; p__Acidobacteria; c__Acidobacteriia; o__Acidobacteriales; f__Acidobacteriaceae; g__Edaphobacter; s__Edaphobacter_modestus
geneset000024005	hypothetical protein [Edaphobacter modestus]	gi|1579085365|ref|WP_130425574.1|	1.4e-16	44.53	90	95	k__Bacteria; p__Acidobacteria; c__Acidobacteriia; o__Acidobacteriales; f__Acidobacteriaceae; g__Edaphobacter; s__Edaphobacter_modestus
geneset000084536	hypothetical protein [Edaphobacter modestus]	gi|1579085365|ref|WP_130425574.1|	1.5e-34	39.43	99.19	156	k__Bacteria; p__Acidobacteria; c__Acidobacteriia; o__Acidobacteriales; f__Acidobacteriaceae; g__Edaphobacter; s__Edaphobacter_modestus
geneset000120223	hypothetical protein [Edaphobacter modestus]	gi|1579085365|ref|WP_130425574.1|	1.9e-35	39.02	98.87	159	k__Bacteria; p__Acidobacteria; c__Acidobacteriia; o__Acidobacteriales; f__Acidobacteriaceae; g__Edaphobacter; s__Edaphobacter_modestus
geneset000229557	integrase-like protein [Edaphobacter modestus]	gi|1577256224|ref|RZU43265.1|	1.8e-30	59.09	95.65	141	k__Bacteria; p__Acidobacteria; c__Acidobacteriia; o__Acidobacteriales; f__Acidobacteriaceae; g__Edaphobacter; s__Edaphobacter_modestus
geneset000314342	putative ABC transport system ATP-binding protein/lipoprotein-releasing system ATP-binding protein [Edaphobacter modestus]	gi|1577256628|ref|RZU43669.1|	1.2e-49	58.66	97.81	205	k__Bacteria; p__Acidobacteria; c__Acidobacteriia; o__Acidobacteriales; f__Acidobacteriaceae; g__Edaphobacter; s__Edaphobacter_modestus
geneset000463203	hypothetical protein [Granulicella sp. AF10]	gi|1564993134|ref|WP_128912428.1|	1.1e-15	61.11	54.55	92	k__Bacteria; p__Acidobacteria; c__Acidobacteriia; o__Acidobacteriales; f__Acidobacteriaceae; g__Granulicella; s__Granulicella_sp._AF10
geneset000425496	class I SAM-dependent methyltransferase [Granulicella sp. GAS466]	gi|1518640505|ref|WP_123487772.1|	5.7e-33	40.64	84.23	150	k__Bacteria; p__Acidobacteria; c__Acidobacteriia; o__Acidobacteriales; f__Acidobacteriaceae; g__Granulicella; s__Granulicella_sp._GAS466
geneset000136846	adenosylmethionine--8-amino-7-oxononanoate transaminase [Silvibacterium bohemicum]	gi|910255373|ref|WP_050059874.1|	2.6e-50	85.22	100	207	k__Bacteria; p__Acidobacteria; c__Acidobacteriia; o__Acidobacteriales; f__Acidobacteriaceae; g__Silvibacterium; s__Silvibacterium_bohemicum
geneset000167491	adenosylmethionine--8-amino-7-oxononanoate transaminase [Silvibacterium bohemicum]	gi|910255373|ref|WP_050059874.1|	2.5e-11	80.95	100	76	k__Bacteria; p__Acidobacteria; c__Acidobacteriia; o__Acidobacteriales; f__Acidobacteriaceae; g__Silvibacterium; s__Silvibacterium_bohemicum
geneset000539414	glycosidase [Silvibacterium bohemicum]	gi|910254150|ref|WP_050058651.1|	1.3e-39	84.21	98.96	171	k__Bacteria; p__Acidobacteria; c__Acidobacteriia; o__Acidobacteriales; f__Acidobacteriaceae; g__Silvibacterium; s__Silvibacterium_bohemicum
geneset000409043	hypothetical protein [Terriglobus roseus]	gi|504599385|ref|WP_014786487.1|	1.3e-18	48.19	88.3	101	k__Bacteria; p__Acidobacteria; c__Acidobacteriia; o__Acidobacteriales; f__Acidobacteriaceae; g__Terriglobus; s__Terriglobus_roseus
geneset000367344	hypothetical protein [Acidobacteria bacterium KBS 146]	gi|651253684|ref|WP_026388097.1|	1.6e-14	60	97.4	87	k__Bacteria; p__Acidobacteria; c__Acidobacteriia; o__Acidobacteriales; f__Acidobacteriaceae; g__Unclassified; s__Acidobacteria_bacterium_KBS_146
geneset000024828	hypothetical protein [Acidobacteriaceae bacterium KBS 89]	gi|522206477|ref|WP_020713944.1|	3.3e-10	35.05	23.32	75	k__Bacteria; p__Acidobacteria; c__Acidobacteriia; o__Acidobacteriales; f__Acidobacteriaceae; g__Unclassified; s__Acidobacteriaceae_bacterium_KBS_89
geneset000389433	ester cyclase [Acidobacteriaceae bacterium KBS 89]	gi|522206508|ref|WP_020713975.1|	9.7e-27	84.51	100	128	k__Bacteria; p__Acidobacteria; c__Acidobacteriia; o__Acidobacteriales; f__Acidobacteriaceae; g__Unclassified; s__Acidobacteriaceae_bacterium_KBS_89
geneset000262467	hypothetical protein [Acidobacteriaceae bacterium KBS 96]	gi|522209688|ref|WP_020717137.1|	2.5e-37	30.12	94.85	166	k__Bacteria; p__Acidobacteria; c__Acidobacteriia; o__Acidobacteriales; f__Acidobacteriaceae; g__Unclassified; s__Acidobacteriaceae_bacterium_KBS_96
geneset000397709	hypothetical protein [Acidobacteriaceae bacterium TAA166]	gi|759824271|ref|WP_043520160.1|	5.8e-12	71.74	97.87	78	k__Bacteria; p__Acidobacteria; c__Acidobacteriia; o__Acidobacteriales; f__Acidobacteriaceae; g__Unclassified; s__Acidobacteriaceae_bacterium_TAA166
geneset000002434	hypothetical protein EHM65_07715 [Acidobacteriales bacterium]	gi|1519863396|ref|RPI10780.1|	1.1e-64	62.5	98.51	255	k__Bacteria; p__Acidobacteria; c__Acidobacteriia; o__Acidobacteriales; f__Unclassified; g__Unclassified; s__Acidobacteriales_bacterium
geneset000094699	hypothetical protein EHM65_07565 [Acidobacteriales bacterium]	gi|1519863559|ref|RPI10910.1|	1.8e-42	51.78	89.14	182	k__Bacteria; p__Acidobacteria; c__Acidobacteriia; o__Acidobacteriales; f__Unclassified; g__Unclassified; s__Acidobacteriales_bacterium
geneset000095207	hypothetical protein EHM65_00825, partial [Acidobacteriales bacterium]	gi|1519873794|ref|RPI19930.1|	4.4e-62	62.12	69.47	247	k__Bacteria; p__Acidobacteria; c__Acidobacteriia; o__Acidobacteriales; f__Unclassified; g__Unclassified; s__Acidobacteriales_bacterium
geneset000138713	hypothetical protein EHM65_10560 [Acidobacteriales bacterium]	gi|1519860020|ref|RPI08246.1|	2.4e-59	58.62	99.49	238	k__Bacteria; p__Acidobacteria; c__Acidobacteriia; o__Acidobacteriales; f__Unclassified; g__Unclassified; s__Acidobacteriales_bacterium
geneset000155238	hypothetical protein EHM65_00830 [Acidobacteriales bacterium]	gi|1519873795|ref|RPI19931.1|	2.2e-287	50.05	41.68	999	k__Bacteria; p__Acidobacteria; c__Acidobacteriia; o__Acidobacteriales; f__Unclassified; g__Unclassified; s__Acidobacteriales_bacterium
geneset000238575	hypothetical protein EHM65_10560 [Acidobacteriales bacterium]	gi|1519860020|ref|RPI08246.1|	2.6e-80	69.27	100	307	k__Bacteria; p__Acidobacteria; c__Acidobacteriia; o__Acidobacteriales; f__Unclassified; g__Unclassified; s__Acidobacteriales_bacterium
geneset000166044	cysteine synthase A [Acidobacteriia bacterium AA117]	gi|1400575456|ref|PYP91070.1|	5.1e-82	66.82	98.21	313	k__Bacteria; p__Acidobacteria; c__Acidobacteriia; o__Unclassified; f__Unclassified; g__Unclassified; s__Acidobacteriia_bacterium_AA117
geneset000569526	efflux RND transporter permease subunit [Chloracidobacterium thermophilum]	gi|971007156|ref|WP_058868290.1|	2.5e-46	61.96	99.39	194	k__Bacteria; p__Acidobacteria; c__Blastocatellia; o__Unclassified; f__Unclassified; g__Chloracidobacterium; s__Chloracidobacterium_thermophilum
geneset000570198	type III restriction endonuclease subunit R [Chloracidobacterium thermophilum]	gi|971007281|ref|WP_058868415.1|	2.6e-65	56.19	99.56	258	k__Bacteria; p__Acidobacteria; c__Blastocatellia; o__Unclassified; f__Unclassified; g__Chloracidobacterium; s__Chloracidobacterium_thermophilum
geneset000151801	hypothetical protein DMF61_08845 [Blastocatellia bacterium AA13]	gi|1400572052|ref|PYP87744.1|	1.8e-30	64.13	80.7	141	k__Bacteria; p__Acidobacteria; c__Blastocatellia; o__Unclassified; f__Unclassified; g__Unclassified; s__Blastocatellia_bacterium_AA13
geneset000195204	hypothetical protein DMF61_07980 [Blastocatellia bacterium AA13]	gi|1400572342|ref|PYP88030.1|	4.4e-28	39.37	93.48	134	k__Bacteria; p__Acidobacteria; c__Blastocatellia; o__Unclassified; f__Unclassified; g__Unclassified; s__Blastocatellia_bacterium_AA13
geneset000039007	glycosyltransferase family 2 protein [Holophaga foetida]	gi|491178365|ref|WP_005036728.1|	1.8e-99	71.26	98.01	371	k__Bacteria; p__Acidobacteria; c__Holophagae; o__Holophagales; f__Holophagaceae; g__Holophaga; s__Holophaga_foetida
geneset000123355	MacB family efflux pump subunit [Holophaga foetida]	gi|491172887|ref|WP_005031254.1|	3.5e-139	68.6	100	504	k__Bacteria; p__Acidobacteria; c__Holophagae; o__Holophagales; f__Holophagaceae; g__Holophaga; s__Holophaga_foetida
geneset000154670	DUF3405 domain-containing protein [Holophaga foetida]	gi|491176440|ref|WP_005034806.1|	4.4e-18	45.36	51.87	100	k__Bacteria; p__Acidobacteria; c__Holophagae; o__Holophagales; f__Holophagaceae; g__Holophaga; s__Holophaga_foetida
geneset000232796	response regulator [Holophaga foetida]	gi|491176470|ref|WP_005034836.1|	9.5e-42	40.25	100	179	k__Bacteria; p__Acidobacteria; c__Holophagae; o__Holophagales; f__Holophagaceae; g__Holophaga; s__Holophaga_foetida
geneset000288940	hypothetical protein [Holophaga foetida]	gi|491179811|ref|WP_005038174.1|	6.7e-53	60.24	94.32	216	k__Bacteria; p__Acidobacteria; c__Holophagae; o__Holophagales; f__Holophagaceae; g__Holophaga; s__Holophaga_foetida
geneset000386926	glycosyltransferase family 2 protein [Holophaga foetida]	gi|491178365|ref|WP_005036728.1|	1.3e-100	72.06	90.44	375	k__Bacteria; p__Acidobacteria; c__Holophagae; o__Holophagales; f__Holophagaceae; g__Holophaga; s__Holophaga_foetida
geneset000388748	CoA transferase subunit A [Holophaga foetida]	gi|491176094|ref|WP_005034460.1|	3e-61	54.05	97.8	244	k__Bacteria; p__Acidobacteria; c__Holophagae; o__Holophagales; f__Holophagaceae; g__Holophaga; s__Holophaga_foetida
geneset000398809	CoA transferase subunit A [Holophaga foetida]	gi|491176094|ref|WP_005034460.1|	3.3e-44	53.14	100	187	k__Bacteria; p__Acidobacteria; c__Holophagae; o__Holophagales; f__Holophagaceae; g__Holophaga; s__Holophaga_foetida
geneset000556612	MacB family efflux pump subunit [Holophaga foetida]	gi|491172887|ref|WP_005031254.1|	2.6e-139	68.63	100	504	k__Bacteria; p__Acidobacteria; c__Holophagae; o__Holophagales; f__Holophagaceae; g__Holophaga; s__Holophaga_foetida
geneset000397905	SulP family inorganic anion transporter [Bryobacter aggregatus]	gi|737995905|ref|WP_035957683.1|	4.4e-66	54	100	260	k__Bacteria; p__Acidobacteria; c__Solibacteres; o__Solibacterales; f__Bryobacteraceae; g__Bryobacter; s__Bryobacter_aggregatus
geneset000425495	class I SAM-dependent methyltransferase [Bryobacter aggregatus]	gi|671511002|ref|WP_031497130.1|	8.7e-22	34.72	33.93	114	k__Bacteria; p__Acidobacteria; c__Solibacteres; o__Solibacterales; f__Bryobacteraceae; g__Bryobacter; s__Bryobacter_aggregatus
geneset000134013	DNA-3-methyladenine glycosylase I [Candidatus Solibacter usitatus]	gi|500001602|ref|WP_011682320.1|	4.9e-25	60	98.84	122	k__Bacteria; p__Acidobacteria; c__Solibacteres; o__Solibacterales; f__Solibacteraceae; g__Candidatus_Solibacter; s__Candidatus_Solibacter_usitatus
geneset000287136	hypothetical protein [Candidatus Solibacter usitatus]	gi|500008234|ref|WP_011688952.1|	5.9e-93	44.87	95.2	350	k__Bacteria; p__Acidobacteria; c__Solibacteres; o__Solibacterales; f__Solibacteraceae; g__Candidatus_Solibacter; s__Candidatus_Solibacter_usitatus
geneset000539302	putative Cytochrome c554 [Candidatus Sulfopaludibacter sp. SbA4]	gi|1361824051|ref|SPF36582.1|	6.9e-37	49.41	94.41	163	k__Bacteria; p__Acidobacteria; c__Solibacteres; o__Solibacterales; f__Solibacteraceae; g__Candidatus_Sulfopaludibacter; s__Candidatus_Sulfopaludibacter_sp._SbA4
geneset000424637	NADH-quinone oxidoreductase subunit L [Solibacteres bacterium 12-62-4]	gi|1232331458|ref|OYW09687.1|	2.3e-09	40.17	59.69	72	k__Bacteria; p__Acidobacteria; c__Solibacteres; o__Unclassified; f__Unclassified; g__Unclassified; s__Solibacteres_bacterium_12-62-4
geneset000449954	membrane protein [Thermoanaerobaculum aquaticum]	gi|740206043|ref|WP_038047983.1|	8.7e-42	39.29	96.86	180	k__Bacteria; p__Acidobacteria; c__Unclassified; o__Unclassified; f__Unclassified; g__Thermoanaerobaculum; s__Thermoanaerobaculum_aquaticum
geneset000010514	1-carboxy-3-chloro-3,4-dihydroxycyclo hexa-1,5-diene dehydrogenase, partial [Acidobacteria bacterium]	gi|1401357910|ref|PYX89909.1|	1.5e-93	87.11	100	351	k__Bacteria; p__Acidobacteria; c__Unclassified; o__Unclassified; f__Unclassified; g__Unclassified; s__Acidobacteria_bacterium
geneset000049217	hypothetical protein CSA81_10515 [Acidobacteria bacterium]	gi|1273706592|ref|PIE01696.1|	1.4e-17	41.48	64.56	99	k__Bacteria; p__Acidobacteria; c__Unclassified; o__Unclassified; f__Unclassified; g__Unclassified; s__Acidobacteria_bacterium
geneset000054412	hypothetical protein DMF90_06310 [Acidobacteria bacterium]	gi|1400738066|ref|PYR37531.1|	1.7e-37	40.07	99.66	166	k__Bacteria; p__Acidobacteria; c__Unclassified; o__Unclassified; f__Unclassified; g__Unclassified; s__Acidobacteria_bacterium
geneset000054496	hypothetical protein DMF68_01530 [Acidobacteria bacterium]	gi|1400867258|ref|PYS52418.1|	1.9e-08	52.63	89.41	67	k__Bacteria; p__Acidobacteria; c__Unclassified; o__Unclassified; f__Unclassified; g__Unclassified; s__Acidobacteria_bacterium
geneset000054506	serine kinase [Acidobacteria bacterium]	gi|1400592123|ref|PYQ06319.1|	3e-18	37.11	93.53	101	k__Bacteria; p__Acidobacteria; c__Unclassified; o__Unclassified; f__Unclassified; g__Unclassified; s__Acidobacteria_bacterium
geneset000054507	hypothetical protein DMF65_03760 [Acidobacteria bacterium]	gi|1400925509|ref|PYT03662.1|	3.8e-35	33.44	72.95	158	k__Bacteria; p__Acidobacteria; c__Unclassified; o__Unclassified; f__Unclassified; g__Unclassified; s__Acidobacteria_bacterium
geneset000060480	hypothetical protein DMG78_32415 [Acidobacteria bacterium]	gi|1401327388|ref|PYX63011.1|	3.1e-08	43.9	95.18	67	k__Bacteria; p__Acidobacteria; c__Unclassified; o__Unclassified; f__Unclassified; g__Unclassified; s__Acidobacteria_bacterium
geneset000077357	NACHT domain-containing protein, partial [Acidobacteria bacterium]	gi|1498272992|ref|RMH16209.1|	1.5e-15	37.34	66.95	92	k__Bacteria; p__Acidobacteria; c__Unclassified; o__Unclassified; f__Unclassified; g__Unclassified; s__Acidobacteria_bacterium
geneset000082478	serine hydroxymethyltransferase [Acidobacteria bacterium]	gi|1580694590|ref|TAM80649.1|	1e-85	68.14	98.26	325	k__Bacteria; p__Acidobacteria; c__Unclassified; o__Unclassified; f__Unclassified; g__Unclassified; s__Acidobacteria_bacterium
geneset000085415	amidohydrolase/deacetylase family metallohydrolase [Acidobacteria bacterium]	gi|1401131499|ref|PYU90805.1|	6.3e-49	50.27	98.94	203	k__Bacteria; p__Acidobacteria; c__Unclassified; o__Unclassified; f__Unclassified; g__Unclassified; s__Acidobacteria_bacterium
geneset000091071	RNA polymerase subunit sigma-24 [Acidobacteria bacterium]	gi|1401165424|ref|PYV20053.1|	6.8e-09	25.61	76.24	70	k__Bacteria; p__Acidobacteria; c__Unclassified; o__Unclassified; f__Unclassified; g__Unclassified; s__Acidobacteria_bacterium
geneset000098724	GNAT family N-acetyltransferase [Acidobacteria bacterium]	gi|1400658818|ref|PYQ65996.1|	1.2e-42	59.03	91.72	182	k__Bacteria; p__Acidobacteria; c__Unclassified; o__Unclassified; f__Unclassified; g__Unclassified; s__Acidobacteria_bacterium
geneset000111439	glycoside hydrolase family 3 [Acidobacteria bacterium]	gi|1520056425|ref|RPJ61670.1|	3.1e-92	49.18	97.6	348	k__Bacteria; p__Acidobacteria; c__Unclassified; o__Unclassified; f__Unclassified; g__Unclassified; s__Acidobacteria_bacterium
geneset000114389	hypothetical protein DMG54_02420 [Acidobacteria bacterium]	gi|1401082440|ref|PYU46750.1|	1.3e-07	46.58	81.11	65	k__Bacteria; p__Acidobacteria; c__Unclassified; o__Unclassified; f__Unclassified; g__Unclassified; s__Acidobacteria_bacterium
geneset000118883	FAD-binding protein [Acidobacteria bacterium]	gi|1520055301|ref|RPJ60691.1|	3.7e-44	43.21	93.36	188	k__Bacteria; p__Acidobacteria; c__Unclassified; o__Unclassified; f__Unclassified; g__Unclassified; s__Acidobacteria_bacterium
geneset000154656	hypothetical protein DMF90_09690 [Acidobacteria bacterium]	gi|1400736979|ref|PYR36561.1|	1.7e-75	46.97	100	292	k__Bacteria; p__Acidobacteria; c__Unclassified; o__Unclassified; f__Unclassified; g__Unclassified; s__Acidobacteria_bacterium
geneset000154726	FAD-binding protein [Acidobacteria bacterium]	gi|1520055301|ref|RPJ60691.1|	1.3e-29	32.89	98.31	139	k__Bacteria; p__Acidobacteria; c__Unclassified; o__Unclassified; f__Unclassified; g__Unclassified; s__Acidobacteria_bacterium
geneset000154840	PRTRC system protein C [Acidobacteria bacterium]	gi|1401256461|ref|PYV99460.1|	2.1e-11	53.23	82.67	77	k__Bacteria; p__Acidobacteria; c__Unclassified; o__Unclassified; f__Unclassified; g__Unclassified; s__Acidobacteria_bacterium
geneset000155968	IS200/IS605 family transposase [Acidobacteria bacterium]	gi|1401183760|ref|PYV35656.1|	1.8e-38	51.02	97.99	168	k__Bacteria; p__Acidobacteria; c__Unclassified; o__Unclassified; f__Unclassified; g__Unclassified; s__Acidobacteria_bacterium
geneset000157027	amidohydrolase/deacetylase family metallohydrolase [Acidobacteria bacterium]	gi|1400961213|ref|PYT35557.1|	7e-28	50	96.03	132	k__Bacteria; p__Acidobacteria; c__Unclassified; o__Unclassified; f__Unclassified; g__Unclassified; s__Acidobacteria_bacterium
geneset000167047	B12-binding domain-containing radical SAM protein [Acidobacteria bacterium]	gi|1401133834|ref|PYU92799.1|	1.7e-106	68.82	99.29	395	k__Bacteria; p__Acidobacteria; c__Unclassified; o__Unclassified; f__Unclassified; g__Unclassified; s__Acidobacteria_bacterium
geneset000167186	growth inhibitor PemK [Acidobacteria bacterium]	gi|1401047518|ref|PYU14813.1|	6.2e-28	73.81	97.67	132	k__Bacteria; p__Acidobacteria; c__Unclassified; o__Unclassified; f__Unclassified; g__Unclassified; s__Acidobacteria_bacterium
geneset000173840	exo-alpha-sialidase, partial [Acidobacteria bacterium]	gi|1401156870|ref|PYV12436.1|	3.2e-11	36.13	77.63	77	k__Bacteria; p__Acidobacteria; c__Unclassified; o__Unclassified; f__Unclassified; g__Unclassified; s__Acidobacteria_bacterium
geneset000176941	hypothetical protein EHM24_28995, partial [Acidobacteria bacterium]	gi|1520052057|ref|RPJ58017.1|	1.8e-19	51.92	41.87	105	k__Bacteria; p__Acidobacteria; c__Unclassified; o__Unclassified; f__Unclassified; g__Unclassified; s__Acidobacteria_bacterium
geneset000190392	hypothetical protein DMF62_12750 [Acidobacteria bacterium]	gi|1400907760|ref|PYS87349.1|	1e-06	55.36	83.08	61	k__Bacteria; p__Acidobacteria; c__Unclassified; o__Unclassified; f__Unclassified; g__Unclassified; s__Acidobacteria_bacterium
geneset000194681	RNA polymerase subunit sigma-24 [Acidobacteria bacterium]	gi|1400644349|ref|PYQ53311.1|	2.9e-06	23.6	94.15	61	k__Bacteria; p__Acidobacteria; c__Unclassified; o__Unclassified; f__Unclassified; g__Unclassified; s__Acidobacteria_bacterium
geneset000194812	gfo/Idh/MocA family oxidoreductase [Acidobacteria bacterium]	gi|1520050490|ref|RPJ56800.1|	3.9e-79	67	94.86	303	k__Bacteria; p__Acidobacteria; c__Unclassified; o__Unclassified; f__Unclassified; g__Unclassified; s__Acidobacteria_bacterium
geneset000194940	hypothetical protein DMG07_15770 [Acidobacteria bacterium]	gi|1401157520|ref|PYV12980.1|	4.3e-34	57.64	100	153	k__Bacteria; p__Acidobacteria; c__Unclassified; o__Unclassified; f__Unclassified; g__Unclassified; s__Acidobacteria_bacterium
geneset000195631	nucleotidyl transferase AbiEii/AbiGii toxin family protein [Acidobacteria bacterium]	gi|1400984692|ref|PYT57224.1|	7e-52	59.28	100	213	k__Bacteria; p__Acidobacteria; c__Unclassified; o__Unclassified; f__Unclassified; g__Unclassified; s__Acidobacteria_bacterium
geneset000196510	ABC transporter permease [Acidobacteria bacterium]	gi|1401322532|ref|PYX58575.1|	1.7e-41	39.6	96.12	179	k__Bacteria; p__Acidobacteria; c__Unclassified; o__Unclassified; f__Unclassified; g__Unclassified; s__Acidobacteria_bacterium
geneset000199341	nicotinate phosphoribosyltransferase [Acidobacteria bacterium]	gi|1498291640|ref|RMH32853.1|	4.5e-87	43.1	95.5	331	k__Bacteria; p__Acidobacteria; c__Unclassified; o__Unclassified; f__Unclassified; g__Unclassified; s__Acidobacteria_bacterium
geneset000202058	glycoside hydrolase family 3 [Acidobacteria bacterium]	gi|1520056425|ref|RPJ61670.1|	2e-94	47.97	98.4	355	k__Bacteria; p__Acidobacteria; c__Unclassified; o__Unclassified; f__Unclassified; g__Unclassified; s__Acidobacteria_bacterium
geneset000208535	MFS transporter [Acidobacteria bacterium]	gi|1400631957|ref|PYQ42425.1|	3.7e-13	65.08	86.3	83	k__Bacteria; p__Acidobacteria; c__Unclassified; o__Unclassified; f__Unclassified; g__Unclassified; s__Acidobacteria_bacterium
geneset000219342	group II intron reverse transcriptase/maturase, partial [Acidobacteria bacterium]	gi|1400769141|ref|PYR65161.1|	1.6e-13	49.38	85.26	84	k__Bacteria; p__Acidobacteria; c__Unclassified; o__Unclassified; f__Unclassified; g__Unclassified; s__Acidobacteria_bacterium
geneset000220659	exo-alpha-sialidase, partial [Acidobacteria bacterium]	gi|1401156870|ref|PYV12436.1|	7.3e-18	35.12	91.26	100	k__Bacteria; p__Acidobacteria; c__Unclassified; o__Unclassified; f__Unclassified; g__Unclassified; s__Acidobacteria_bacterium
geneset000224528	efflux RND transporter permease subunit [Acidobacteria bacterium]	gi|1580742876|ref|TAN23089.1|	6.1e-41	47.49	97.81	176	k__Bacteria; p__Acidobacteria; c__Unclassified; o__Unclassified; f__Unclassified; g__Unclassified; s__Acidobacteria_bacterium
geneset000224721	nicotinate phosphoribosyltransferase [Acidobacteria bacterium]	gi|1401245045|ref|PYV89042.1|	2.2e-56	63.01	98.86	228	k__Bacteria; p__Acidobacteria; c__Unclassified; o__Unclassified; f__Unclassified; g__Unclassified; s__Acidobacteria_bacterium
geneset000230952	hypothetical protein C5B54_05725 [Acidobacteria bacterium]	gi|1393350933|ref|PWT91204.1|	2.9e-60	47.19	99.24	241	k__Bacteria; p__Acidobacteria; c__Unclassified; o__Unclassified; f__Unclassified; g__Unclassified; s__Acidobacteria_bacterium
geneset000238165	hypothetical protein DMF56_04300 [Acidobacteria bacterium]	gi|1400619192|ref|PYQ31130.1|	5e-13	39.68	96.15	83	k__Bacteria; p__Acidobacteria; c__Unclassified; o__Unclassified; f__Unclassified; g__Unclassified; s__Acidobacteria_bacterium
geneset000239194	class I SAM-dependent methyltransferase [Acidobacteria bacterium]	gi|1400998895|ref|PYT70199.1|	2e-64	53.17	91.97	255	k__Bacteria; p__Acidobacteria; c__Unclassified; o__Unclassified; f__Unclassified; g__Unclassified; s__Acidobacteria_bacterium
geneset000239328	ABC transporter permease subunit [Acidobacteria bacterium]	gi|1498280371|ref|RMH22494.1|	1.2e-86	62.33	97	329	k__Bacteria; p__Acidobacteria; c__Unclassified; o__Unclassified; f__Unclassified; g__Unclassified; s__Acidobacteria_bacterium
geneset000240521	DNA-3-methyladenine glycosylase I [Acidobacteria bacterium]	gi|1520050982|ref|RPJ57176.1|	1.7e-20	67.16	98.53	107	k__Bacteria; p__Acidobacteria; c__Unclassified; o__Unclassified; f__Unclassified; g__Unclassified; s__Acidobacteria_bacterium
geneset000285797	asparagine synthase (glutamine-hydrolyzing) [Acidobacteria bacterium]	gi|1401226281|ref|PYV72255.1|	7.3e-155	69.36	100	556	k__Bacteria; p__Acidobacteria; c__Unclassified; o__Unclassified; f__Unclassified; g__Unclassified; s__Acidobacteria_bacterium
geneset000285820	hypothetical protein DMG05_20740 [Acidobacteria bacterium]	gi|1401241877|ref|PYV86123.1|	5e-40	49.41	95.51	173	k__Bacteria; p__Acidobacteria; c__Unclassified; o__Unclassified; f__Unclassified; g__Unclassified; s__Acidobacteria_bacterium
geneset000285948	endonuclease/exonuclease/phosphatase family protein [Acidobacteria bacterium]	gi|1498272514|ref|RMH15814.1|	5.7e-74	55.97	98.38	287	k__Bacteria; p__Acidobacteria; c__Unclassified; o__Unclassified; f__Unclassified; g__Unclassified; s__Acidobacteria_bacterium
geneset000286406	hypothetical protein DMF49_12760 [Acidobacteria bacterium]	gi|1400928279|ref|PYT05918.1|	6.2e-42	48.03	96.2	179	k__Bacteria; p__Acidobacteria; c__Unclassified; o__Unclassified; f__Unclassified; g__Unclassified; s__Acidobacteria_bacterium
geneset000286427	hypothetical protein DMG08_18160 [Acidobacteria bacterium]	gi|1401131033|ref|PYU90402.1|	7.4e-35	43.78	95.15	156	k__Bacteria; p__Acidobacteria; c__Unclassified; o__Unclassified; f__Unclassified; g__Unclassified; s__Acidobacteria_bacterium
geneset000286740	glucosidase, partial [Acidobacteria bacterium]	gi|1401189671|ref|PYV40577.1|	1.4e-125	68.93	96.56	458	k__Bacteria; p__Acidobacteria; c__Unclassified; o__Unclassified; f__Unclassified; g__Unclassified; s__Acidobacteria_bacterium
geneset000290634	30S ribosomal protein S12 [Acidobacteria bacterium]	gi|1498291627|ref|RMH32840.1|	4.9e-32	89.74	100	146	k__Bacteria; p__Acidobacteria; c__Unclassified; o__Unclassified; f__Unclassified; g__Unclassified; s__Acidobacteria_bacterium
geneset000292954	pyruvate:ferredoxin (flavodoxin) oxidoreductase [Acidobacteria bacterium]	gi|1400619833|ref|PYQ31753.1|	1.9e-72	79.66	91.71	281	k__Bacteria; p__Acidobacteria; c__Unclassified; o__Unclassified; f__Unclassified; g__Unclassified; s__Acidobacteria_bacterium
geneset000296055	response regulator [Acidobacteria bacterium]	gi|1498188235|ref|RMG44214.1|	3.6e-18	50	92.31	100	k__Bacteria; p__Acidobacteria; c__Unclassified; o__Unclassified; f__Unclassified; g__Unclassified; s__Acidobacteria_bacterium
geneset000301979	O-acetylhomoserine aminocarboxypropyltransferase/cysteine synthase [Acidobacteria bacterium]	gi|1519876240|ref|RPI21703.1|	4.3e-60	68.39	100	240	k__Bacteria; p__Acidobacteria; c__Unclassified; o__Unclassified; f__Unclassified; g__Unclassified; s__Acidobacteria_bacterium
geneset000317736	RNA polymerase-binding ATPase [Acidobacteria bacterium]	gi|1400842550|ref|PYS30619.1|	1.5e-68	68.68	100	268	k__Bacteria; p__Acidobacteria; c__Unclassified; o__Unclassified; f__Unclassified; g__Unclassified; s__Acidobacteria_bacterium
geneset000323767	DEAD/DEAH box helicase, partial [Acidobacteria bacterium]	gi|1400908398|ref|PYS87908.1|	4.5e-08	34.33	85.9	67	k__Bacteria; p__Acidobacteria; c__Unclassified; o__Unclassified; f__Unclassified; g__Unclassified; s__Acidobacteria_bacterium
geneset000323873	hypothetical protein C5B58_13870 [Acidobacteria bacterium]	gi|1393337275|ref|PWT79292.1|	4.2e-88	61.57	99.61	334	k__Bacteria; p__Acidobacteria; c__Unclassified; o__Unclassified; f__Unclassified; g__Unclassified; s__Acidobacteria_bacterium
geneset000341595	phosphoesterase [Acidobacteria bacterium]	gi|1400799264|ref|PYR91943.1|	8.1e-59	58.38	99.43	236	k__Bacteria; p__Acidobacteria; c__Unclassified; o__Unclassified; f__Unclassified; g__Unclassified; s__Acidobacteria_bacterium
geneset000352913	amidohydrolase/deacetylase family metallohydrolase [Acidobacteria bacterium]	gi|1400954711|ref|PYT29516.1|	2.3e-98	44.91	98.2	368	k__Bacteria; p__Acidobacteria; c__Unclassified; o__Unclassified; f__Unclassified; g__Unclassified; s__Acidobacteria_bacterium
geneset000353719	insulinase family protein [Acidobacteria bacterium]	gi|1400761329|ref|PYR58240.1|	6.1e-16	43.33	73.62	93	k__Bacteria; p__Acidobacteria; c__Unclassified; o__Unclassified; f__Unclassified; g__Unclassified; s__Acidobacteria_bacterium
geneset000359152	hypothetical protein DMF90_09675 [Acidobacteria bacterium]	gi|1400736977|ref|PYR36559.1|	6.5e-12	36.84	98.28	79	k__Bacteria; p__Acidobacteria; c__Unclassified; o__Unclassified; f__Unclassified; g__Unclassified; s__Acidobacteria_bacterium
geneset000360842	hypothetical protein DMF62_04840 [Acidobacteria bacterium]	gi|1400911111|ref|PYS90493.1|	3.8e-37	46.15	100	164	k__Bacteria; p__Acidobacteria; c__Unclassified; o__Unclassified; f__Unclassified; g__Unclassified; s__Acidobacteria_bacterium
geneset000360862	group II intron reverse transcriptase/maturase [Acidobacteria bacterium]	gi|1401269916|ref|PYX11660.1|	1.4e-97	67.41	99.26	365	k__Bacteria; p__Acidobacteria; c__Unclassified; o__Unclassified; f__Unclassified; g__Unclassified; s__Acidobacteria_bacterium
geneset000369229	hypothetical protein DMF68_17580 [Acidobacteria bacterium]	gi|1400861336|ref|PYS46913.1|	1.3e-07	55.32	87.04	64	k__Bacteria; p__Acidobacteria; c__Unclassified; o__Unclassified; f__Unclassified; g__Unclassified; s__Acidobacteria_bacterium
geneset000380070	DNA-directed RNA polymerase subunit beta [Acidobacteria bacterium]	gi|1477793033|ref|RIK02829.1|	5e-86	87.89	99.48	326	k__Bacteria; p__Acidobacteria; c__Unclassified; o__Unclassified; f__Unclassified; g__Unclassified; s__Acidobacteria_bacterium
geneset000394189	hypothetical protein DCC48_01330 [Acidobacteria bacterium]	gi|1477798475|ref|RIK08064.1|	8.8e-21	35.32	94.76	110	k__Bacteria; p__Acidobacteria; c__Unclassified; o__Unclassified; f__Unclassified; g__Unclassified; s__Acidobacteria_bacterium
geneset000396291	4&apos;-phosphopantetheinyl transferase [Acidobacteria bacterium]	gi|1401129749|ref|PYU89296.1|	1.9e-07	44.3	75.24	64	k__Bacteria; p__Acidobacteria; c__Unclassified; o__Unclassified; f__Unclassified; g__Unclassified; s__Acidobacteria_bacterium
geneset000396599	DUF1446 domain-containing protein [Acidobacteria bacterium]	gi|1520052546|ref|RPJ58425.1|	5.9e-57	60.45	99.44	229	k__Bacteria; p__Acidobacteria; c__Unclassified; o__Unclassified; f__Unclassified; g__Unclassified; s__Acidobacteria_bacterium
geneset000398701	hypothetical protein DMF76_03745 [Acidobacteria bacterium]	gi|1400881807|ref|PYS64961.1|	1.3e-30	59.65	82.61	142	k__Bacteria; p__Acidobacteria; c__Unclassified; o__Unclassified; f__Unclassified; g__Unclassified; s__Acidobacteria_bacterium
geneset000399071	hypothetical protein C5B54_09130 [Acidobacteria bacterium]	gi|1393348737|ref|PWT89300.1|	5.4e-30	66.06	70.32	140	k__Bacteria; p__Acidobacteria; c__Unclassified; o__Unclassified; f__Unclassified; g__Unclassified; s__Acidobacteria_bacterium
geneset000407703	hypothetical protein DMF62_15830, partial [Acidobacteria bacterium]	gi|1400906751|ref|PYS86463.1|	1.1e-10	65.31	100	74	k__Bacteria; p__Acidobacteria; c__Unclassified; o__Unclassified; f__Unclassified; g__Unclassified; s__Acidobacteria_bacterium
geneset000408277	RNA-binding protein [Acidobacteria bacterium]	gi|1400955744|ref|PYT30473.1|	1.5e-07	40.43	50.83	65	k__Bacteria; p__Acidobacteria; c__Unclassified; o__Unclassified; f__Unclassified; g__Unclassified; s__Acidobacteria_bacterium
geneset000416666	Zeta toxin family protein [Acidobacteria bacterium]	gi|1273707941|ref|PIE03014.1|	4.2e-19	64.86	83.15	103	k__Bacteria; p__Acidobacteria; c__Unclassified; o__Unclassified; f__Unclassified; g__Unclassified; s__Acidobacteria_bacterium
geneset000418183	hypothetical protein DMF62_12750 [Acidobacteria bacterium]	gi|1400907760|ref|PYS87349.1|	1.5e-23	52.48	73.72	118	k__Bacteria; p__Acidobacteria; c__Unclassified; o__Unclassified; f__Unclassified; g__Unclassified; s__Acidobacteria_bacterium
geneset000421652	hypothetical protein DMF62_12750 [Acidobacteria bacterium]	gi|1400907760|ref|PYS87349.1|	1.4e-53	53.97	100	218	k__Bacteria; p__Acidobacteria; c__Unclassified; o__Unclassified; f__Unclassified; g__Unclassified; s__Acidobacteria_bacterium
geneset000427560	hypothetical protein DMF74_20405 [Acidobacteria bacterium]	gi|1400875985|ref|PYS59809.1|	1.2e-50	50.23	86.9	209	k__Bacteria; p__Acidobacteria; c__Unclassified; o__Unclassified; f__Unclassified; g__Unclassified; s__Acidobacteria_bacterium
geneset000427728	hypothetical protein CXZ00_03020 [Acidobacteria bacterium]	gi|1364966596|ref|PSH05143.1|	4.9e-06	47.3	87.95	59	k__Bacteria; p__Acidobacteria; c__Unclassified; o__Unclassified; f__Unclassified; g__Unclassified; s__Acidobacteria_bacterium
geneset000428227	class I SAM-dependent methyltransferase [Acidobacteria bacterium]	gi|1520047384|ref|RPJ54438.1|	3.6e-29	37.67	78.99	138	k__Bacteria; p__Acidobacteria; c__Unclassified; o__Unclassified; f__Unclassified; g__Unclassified; s__Acidobacteria_bacterium
geneset000428437	hypothetical protein DMF69_09885 [Acidobacteria bacterium]	gi|1400889639|ref|PYS71588.1|	1.3e-11	53.52	87.65	78	k__Bacteria; p__Acidobacteria; c__Unclassified; o__Unclassified; f__Unclassified; g__Unclassified; s__Acidobacteria_bacterium
geneset000428567	hypothetical protein DMF53_05195 [Acidobacteria bacterium]	gi|1400658392|ref|PYQ65591.1|	3.4e-88	46.09	97.16	334	k__Bacteria; p__Acidobacteria; c__Unclassified; o__Unclassified; f__Unclassified; g__Unclassified; s__Acidobacteria_bacterium
geneset000428576	NAD-dependent epimerase/dehydratase family protein [Acidobacteria bacterium]	gi|1498136792|ref|RMF99947.1|	4.5e-37	60	77.42	163	k__Bacteria; p__Acidobacteria; c__Unclassified; o__Unclassified; f__Unclassified; g__Unclassified; s__Acidobacteria_bacterium
geneset000428868	hypothetical protein DMG45_19000 [Acidobacteria bacterium]	gi|1400965723|ref|PYT39728.1|	1.6e-16	30.98	88.83	96	k__Bacteria; p__Acidobacteria; c__Unclassified; o__Unclassified; f__Unclassified; g__Unclassified; s__Acidobacteria_bacterium
geneset000429218	sodium:proton exchanger [Acidobacteria bacterium]	gi|1519918507|ref|RPI54873.1|	1.3e-83	59.33	100	319	k__Bacteria; p__Acidobacteria; c__Unclassified; o__Unclassified; f__Unclassified; g__Unclassified; s__Acidobacteria_bacterium
geneset000436362	VIT family protein [Acidobacteria bacterium]	gi|1401292350|ref|PYX31641.1|	2.1e-11	62.5	94.92	77	k__Bacteria; p__Acidobacteria; c__Unclassified; o__Unclassified; f__Unclassified; g__Unclassified; s__Acidobacteria_bacterium
geneset000437543	AraC family transcriptional regulator [Acidobacteria bacterium]	gi|1393347408|ref|PWT88144.1|	2.7e-76	45.69	95.69	295	k__Bacteria; p__Acidobacteria; c__Unclassified; o__Unclassified; f__Unclassified; g__Unclassified; s__Acidobacteria_bacterium
geneset000438215	glycoside hydrolase family 3 [Acidobacteria bacterium]	gi|1520056425|ref|RPJ61670.1|	6.1e-96	49.05	98.4	360	k__Bacteria; p__Acidobacteria; c__Unclassified; o__Unclassified; f__Unclassified; g__Unclassified; s__Acidobacteria_bacterium
geneset000453201	glycoside hydrolase family 3 [Acidobacteria bacterium]	gi|1520056425|ref|RPJ61670.1|	2.8e-93	49.31	96.8	351	k__Bacteria; p__Acidobacteria; c__Unclassified; o__Unclassified; f__Unclassified; g__Unclassified; s__Acidobacteria_bacterium
geneset000460128	hypothetical protein DMG28_11415 [Acidobacteria bacterium]	gi|1401066918|ref|PYU32474.1|	2.4e-08	24.39	62.15	69	k__Bacteria; p__Acidobacteria; c__Unclassified; o__Unclassified; f__Unclassified; g__Unclassified; s__Acidobacteria_bacterium
geneset000462975	pyruvate, phosphate dikinase [Acidobacteria bacterium]	gi|1490890894|ref|RLE26288.1|	1.6e-20	73.44	100	107	k__Bacteria; p__Acidobacteria; c__Unclassified; o__Unclassified; f__Unclassified; g__Unclassified; s__Acidobacteria_bacterium
geneset000465693	type II toxin-antitoxin system HicB family antitoxin [Acidobacteria bacterium]	gi|1498196382|ref|RMG51620.1|	5.4e-37	67.26	80.71	163	k__Bacteria; p__Acidobacteria; c__Unclassified; o__Unclassified; f__Unclassified; g__Unclassified; s__Acidobacteria_bacterium
geneset000466158	amidohydrolase/deacetylase family metallohydrolase [Acidobacteria bacterium]	gi|1400954711|ref|PYT29516.1|	1.7e-44	45.88	97.49	188	k__Bacteria; p__Acidobacteria; c__Unclassified; o__Unclassified; f__Unclassified; g__Unclassified; s__Acidobacteria_bacterium
geneset000471132	O-acetylhomoserine aminocarboxypropyltransferase/cysteine synthase [Acidobacteria bacterium]	gi|1519876240|ref|RPI21703.1|	1.9e-39	69.35	93.23	171	k__Bacteria; p__Acidobacteria; c__Unclassified; o__Unclassified; f__Unclassified; g__Unclassified; s__Acidobacteria_bacterium
geneset000474799	hypothetical protein EPO35_01645 [Acidobacteria bacterium]	gi|1580405714|ref|TAK18100.1|	1.8e-35	44.38	87.56	158	k__Bacteria; p__Acidobacteria; c__Unclassified; o__Unclassified; f__Unclassified; g__Unclassified; s__Acidobacteria_bacterium
geneset000484650	IS256 family transposase [Acidobacteria bacterium]	gi|1401173810|ref|PYV26967.1|	1.2e-35	47.85	93.06	159	k__Bacteria; p__Acidobacteria; c__Unclassified; o__Unclassified; f__Unclassified; g__Unclassified; s__Acidobacteria_bacterium
geneset000484962	Fe-S cluster assembly protein HesB [Acidobacteria bacterium]	gi|1477781454|ref|RIJ91646.1|	2.4e-14	57.58	95.65	87	k__Bacteria; p__Acidobacteria; c__Unclassified; o__Unclassified; f__Unclassified; g__Unclassified; s__Acidobacteria_bacterium
geneset000485583	S9 family peptidase [Acidobacteria bacterium]	gi|1498195222|ref|RMG50579.1|	2e-28	29.84	98.03	136	k__Bacteria; p__Acidobacteria; c__Unclassified; o__Unclassified; f__Unclassified; g__Unclassified; s__Acidobacteria_bacterium
geneset000500541	DNA polymerase III subunit alpha, partial [Acidobacteria bacterium]	gi|1400621101|ref|PYQ32923.1|	2.5e-42	34.38	100	182	k__Bacteria; p__Acidobacteria; c__Unclassified; o__Unclassified; f__Unclassified; g__Unclassified; s__Acidobacteria_bacterium
geneset000520431	replicative DNA helicase [Acidobacteria bacterium]	gi|1498140548|ref|RMG02885.1|	1.6e-10	31.88	88.46	75	k__Bacteria; p__Acidobacteria; c__Unclassified; o__Unclassified; f__Unclassified; g__Unclassified; s__Acidobacteria_bacterium
geneset000521502	hypothetical protein DMG77_10860 [Acidobacteria bacterium]	gi|1401290677|ref|PYX30034.1|	2.2e-14	59.15	87.65	87	k__Bacteria; p__Acidobacteria; c__Unclassified; o__Unclassified; f__Unclassified; g__Unclassified; s__Acidobacteria_bacterium
geneset000527489	hypothetical protein DMF55_02240 [Acidobacteria bacterium]	gi|1400625687|ref|PYQ37127.1|	5.8e-15	43.93	93.44	90	k__Bacteria; p__Acidobacteria; c__Unclassified; o__Unclassified; f__Unclassified; g__Unclassified; s__Acidobacteria_bacterium
geneset000536348	alpha-L-fucosidase, partial [Acidobacteria bacterium]	gi|1520049640|ref|RPJ56153.1|	4.5e-14	51.25	98.67	86	k__Bacteria; p__Acidobacteria; c__Unclassified; o__Unclassified; f__Unclassified; g__Unclassified; s__Acidobacteria_bacterium
geneset000536522	molecular chaperone DnaJ [Acidobacteria bacterium]	gi|1498138147|ref|RMG00989.1|	4.4e-09	38.73	36.55	72	k__Bacteria; p__Acidobacteria; c__Unclassified; o__Unclassified; f__Unclassified; g__Unclassified; s__Acidobacteria_bacterium
geneset000538749	hypothetical protein CXZ00_16515 [Acidobacteria bacterium]	gi|1364963786|ref|PSH02619.1|	2.6e-52	39.16	91.78	215	k__Bacteria; p__Acidobacteria; c__Unclassified; o__Unclassified; f__Unclassified; g__Unclassified; s__Acidobacteria_bacterium
geneset000538845	glycosyl transferase [Acidobacteria bacterium]	gi|1401313807|ref|PYX50680.1|	3.6e-15	53.66	93.18	90	k__Bacteria; p__Acidobacteria; c__Unclassified; o__Unclassified; f__Unclassified; g__Unclassified; s__Acidobacteria_bacterium
geneset000539653	hypothetical protein DMF63_04745 [Acidobacteria bacterium]	gi|1400922347|ref|PYT00976.1|	3.6e-20	48.33	82.64	107	k__Bacteria; p__Acidobacteria; c__Unclassified; o__Unclassified; f__Unclassified; g__Unclassified; s__Acidobacteria_bacterium
geneset000544035	AraC family transcriptional regulator [Acidobacteria bacterium]	gi|1393347408|ref|PWT88144.1|	1.7e-78	46.33	95.69	302	k__Bacteria; p__Acidobacteria; c__Unclassified; o__Unclassified; f__Unclassified; g__Unclassified; s__Acidobacteria_bacterium
geneset000557562	glycosyl hydrolase family 88 [Acidobacteria bacterium]	gi|1400614399|ref|PYQ26545.1|	4.2e-18	52.94	96.3	99	k__Bacteria; p__Acidobacteria; c__Unclassified; o__Unclassified; f__Unclassified; g__Unclassified; s__Acidobacteria_bacterium
geneset000559716	hypothetical protein C5B54_09130 [Acidobacteria bacterium]	gi|1393348737|ref|PWT89300.1|	3.2e-90	58.65	99.68	341	k__Bacteria; p__Acidobacteria; c__Unclassified; o__Unclassified; f__Unclassified; g__Unclassified; s__Acidobacteria_bacterium
geneset000559718	hypothetical protein C5B54_09140 [Acidobacteria bacterium]	gi|1393348739|ref|PWT89302.1|	5e-47	46.27	97.1	197	k__Bacteria; p__Acidobacteria; c__Unclassified; o__Unclassified; f__Unclassified; g__Unclassified; s__Acidobacteria_bacterium
geneset000563173	hypothetical protein DMF62_11790, partial [Acidobacteria bacterium]	gi|1400908122|ref|PYS87661.1|	5.9e-13	35.53	93.46	83	k__Bacteria; p__Acidobacteria; c__Unclassified; o__Unclassified; f__Unclassified; g__Unclassified; s__Acidobacteria_bacterium
geneset000568740	hypothetical protein DMF62_03655 [Acidobacteria bacterium]	gi|1400911537|ref|PYS90909.1|	2.9e-19	24.51	93.58	105	k__Bacteria; p__Acidobacteria; c__Unclassified; o__Unclassified; f__Unclassified; g__Unclassified; s__Acidobacteria_bacterium
geneset000569181	hypothetical protein CXZ00_07900 [Acidobacteria bacterium]	gi|1364965675|ref|PSH04276.1|	7.5e-32	36.92	96.53	146	k__Bacteria; p__Acidobacteria; c__Unclassified; o__Unclassified; f__Unclassified; g__Unclassified; s__Acidobacteria_bacterium
geneset000569726	four helix bundle protein [Acidobacteria bacterium]	gi|1400921441|ref|PYT00105.1|	4.4e-36	67.77	89.63	160	k__Bacteria; p__Acidobacteria; c__Unclassified; o__Unclassified; f__Unclassified; g__Unclassified; s__Acidobacteria_bacterium
geneset000570111	hypothetical protein DMG05_00940 [Acidobacteria bacterium]	gi|1401249987|ref|PYV93624.1|	4.3e-36	47.4	100	160	k__Bacteria; p__Acidobacteria; c__Unclassified; o__Unclassified; f__Unclassified; g__Unclassified; s__Acidobacteria_bacterium
geneset000571621	hypothetical protein CSA81_05340 [Acidobacteria bacterium]	gi|1273707665|ref|PIE02740.1|	5e-12	38.46	98.69	80	k__Bacteria; p__Acidobacteria; c__Unclassified; o__Unclassified; f__Unclassified; g__Unclassified; s__Acidobacteria_bacterium
geneset000575361	glycosyl hydrolase family 2, partial [Acidobacteria bacterium]	gi|1400631170|ref|PYQ41746.1|	4.6e-16	40	75	94	k__Bacteria; p__Acidobacteria; c__Unclassified; o__Unclassified; f__Unclassified; g__Unclassified; s__Acidobacteria_bacterium
geneset000006210	hypothetical protein AUG89_11545 [Acidobacteria bacterium 13_1_20CM_4_56_7]	gi|1125488267|ref|OLE10690.1|	6.8e-54	44.84	33.38	221	k__Bacteria; p__Acidobacteria; c__Unclassified; o__Unclassified; f__Unclassified; g__Unclassified; s__Acidobacteria_bacterium_13_1_20CM_4_56_7
geneset000552380	hypothetical protein AUG89_11565 [Acidobacteria bacterium 13_1_20CM_4_56_7]	gi|1125488271|ref|OLE10694.1|	3.4e-20	27.99	69.4	109	k__Bacteria; p__Acidobacteria; c__Unclassified; o__Unclassified; f__Unclassified; g__Unclassified; s__Acidobacteria_bacterium_13_1_20CM_4_56_7
geneset000086693	hypothetical protein AUI53_03770 [Acidobacteria bacterium 13_1_40CM_2_60_7]	gi|1125433293|ref|OLD61901.1|	1.8e-74	40.96	95.34	289	k__Bacteria; p__Acidobacteria; c__Unclassified; o__Unclassified; f__Unclassified; g__Unclassified; s__Acidobacteria_bacterium_13_1_40CM_2_60_7
geneset000427580	hypothetical protein AUH43_08685 [Acidobacteria bacterium 13_1_40CM_65_14]	gi|1125305792|ref|OLC48731.1|	2.6e-27	43.02	82.3	131	k__Bacteria; p__Acidobacteria; c__Unclassified; o__Unclassified; f__Unclassified; g__Unclassified; s__Acidobacteria_bacterium_13_1_40CM_65_14
geneset000414769	hypothetical protein AUI02_09920 [Acidobacteria bacterium 13_2_20CM_2_57_12]	gi|1125244303|ref|OLB91253.1|	2.8e-21	47.01	95.12	110	k__Bacteria; p__Acidobacteria; c__Unclassified; o__Unclassified; f__Unclassified; g__Unclassified; s__Acidobacteria_bacterium_13_2_20CM_2_57_12
geneset000031243	hypothetical protein B7Z68_00705 [Acidobacteria bacterium 21-70-11]	gi|1232317739|ref|OYV98517.1|	6.3e-24	46.21	99.22	119	k__Bacteria; p__Acidobacteria; c__Unclassified; o__Unclassified; f__Unclassified; g__Unclassified; s__Acidobacteria_bacterium_21-70-11
geneset000482744	hypothetical protein B7Z68_04085 [Acidobacteria bacterium 21-70-11]	gi|1232316165|ref|OYV97160.1|	9.2e-24	23.95	82.48	121	k__Bacteria; p__Acidobacteria; c__Unclassified; o__Unclassified; f__Unclassified; g__Unclassified; s__Acidobacteria_bacterium_21-70-11
geneset000033560	hypothetical protein A2Y78_00200 [Acidobacteria bacterium RBG_13_68_16]	gi|1082114002|ref|OFV81990.1|	5.7e-38	39.95	62.96	168	k__Bacteria; p__Acidobacteria; c__Unclassified; o__Unclassified; f__Unclassified; g__Unclassified; s__Acidobacteria_bacterium_RBG_13_68_16
geneset000283011	hypothetical protein A2Y78_09070 [Acidobacteria bacterium RBG_13_68_16]	gi|1082111512|ref|OFV79776.1|	3.1e-43	35.11	68.29	185	k__Bacteria; p__Acidobacteria; c__Unclassified; o__Unclassified; f__Unclassified; g__Unclassified; s__Acidobacteria_bacterium_RBG_13_68_16
geneset000366675	hypothetical protein A2Y78_00240 [Acidobacteria bacterium RBG_13_68_16]	gi|1082114010|ref|OFV81998.1|	4.5e-15	30.81	99.06	91	k__Bacteria; p__Acidobacteria; c__Unclassified; o__Unclassified; f__Unclassified; g__Unclassified; s__Acidobacteria_bacterium_RBG_13_68_16
geneset000366676	hypothetical protein A2Y78_00235 [Acidobacteria bacterium RBG_13_68_16]	gi|1082114009|ref|OFV81997.1|	3.2e-50	38.94	96.46	208	k__Bacteria; p__Acidobacteria; c__Unclassified; o__Unclassified; f__Unclassified; g__Unclassified; s__Acidobacteria_bacterium_RBG_13_68_16
geneset000570184	hypothetical protein A2620_05675 [Acidobacteria bacterium RIFCSPHIGHO2_01_FULL_67_28]	gi|1082119623|ref|OFV84036.1|	1.2e-66	65.64	100	262	k__Bacteria; p__Acidobacteria; c__Unclassified; o__Unclassified; f__Unclassified; g__Unclassified; s__Acidobacteria_bacterium_RIFCSPHIGHO2_01_FULL_67_28
geneset000079429	hypothetical protein A3H95_12040 [Acidobacteria bacterium RIFCSPLOWO2_02_FULL_64_15]	gi|1082137060|ref|OFV93124.1|	2e-78	65.96	100	301	k__Bacteria; p__Acidobacteria; c__Unclassified; o__Unclassified; f__Unclassified; g__Unclassified; s__Acidobacteria_bacterium_RIFCSPLOWO2_02_FULL_64_15
geneset000205307	hypothetical protein A3H95_06645 [Acidobacteria bacterium RIFCSPLOWO2_02_FULL_64_15]	gi|1082136490|ref|OFV92567.1|	2.6e-41	53.18	99.43	177	k__Bacteria; p__Acidobacteria; c__Unclassified; o__Unclassified; f__Unclassified; g__Unclassified; s__Acidobacteria_bacterium_RIFCSPLOWO2_02_FULL_64_15
geneset000485514	hypothetical protein A3H97_11750 [Acidobacteria bacterium RIFCSPLOWO2_02_FULL_65_29]	gi|1082183685|ref|OFW22330.1|	6.3e-17	61.04	91.67	95	k__Bacteria; p__Acidobacteria; c__Unclassified; o__Unclassified; f__Unclassified; g__Unclassified; s__Acidobacteria_bacterium_RIFCSPLOWO2_02_FULL_65_29
geneset000239186	hypothetical protein A3J29_16100 [Acidobacteria bacterium RIFCSPLOWO2_12_FULL_67_14b]	gi|1082212197|ref|OFW39225.1|	5.1e-76	54.48	95.96	293	k__Bacteria; p__Acidobacteria; c__Unclassified; o__Unclassified; f__Unclassified; g__Unclassified; s__Acidobacteria_bacterium_RIFCSPLOWO2_12_FULL_67_14b
geneset000501621	hypothetical protein A3J29_16110 [Acidobacteria bacterium RIFCSPLOWO2_12_FULL_67_14b]	gi|1082212199|ref|OFW39227.1|	3.9e-28	49.58	98.35	133	k__Bacteria; p__Acidobacteria; c__Unclassified; o__Unclassified; f__Unclassified; g__Unclassified; s__Acidobacteria_bacterium_RIFCSPLOWO2_12_FULL_67_14b
geneset000538576	hypothetical protein A3J29_16105 [Acidobacteria bacterium RIFCSPLOWO2_12_FULL_67_14b]	gi|1082212198|ref|OFW39226.1|	8.2e-27	54.9	100	129	k__Bacteria; p__Acidobacteria; c__Unclassified; o__Unclassified; f__Unclassified; g__Unclassified; s__Acidobacteria_bacterium_RIFCSPLOWO2_12_FULL_67_14b
geneset000549154	isocitrate dehydrogenase [Acidimicrobium sp. BACL17 MAG-120924-bin0]	gi|949030238|ref|KRO37089.1|	5.6e-45	75.89	99.12	189	k__Bacteria; p__Actinobacteria; c__Acidimicrobiia; o__Acidimicrobiales; f__Acidimicrobiaceae; g__Acidimicrobium; s__Acidimicrobium_sp._BACL17_MAG-120924-bin0
geneset000206756	hypothetical protein EMGBS4_08870 [Acidimicrobiaceae bacterium]	gi|1464066525|ref|GBL20827.1|	1.5e-07	90.62	22.86	65	k__Bacteria; p__Actinobacteria; c__Acidimicrobiia; o__Acidimicrobiales; f__Acidimicrobiaceae; g__Unclassified; s__Acidimicrobiaceae_bacterium
geneset000219092	ribonucleoside-diphosphate reductase [Acidimicrobiaceae bacterium TMED244]	gi|1200597600|ref|OUX07138.1|	9.8e-09	40.85	90.79	68	k__Bacteria; p__Actinobacteria; c__Acidimicrobiia; o__Acidimicrobiales; f__Acidimicrobiaceae; g__Unclassified; s__Acidimicrobiaceae_bacterium_TMED244
geneset000380626	putative ABC transporter ATP-binding protein [Ilumatobacter coccineus YM16-304]	gi|464101260|ref|BAN04142.1|	9.6e-20	72.73	97.44	105	k__Bacteria; p__Actinobacteria; c__Acidimicrobiia; o__Acidimicrobiales; f__Ilumatobacteraceae; g__Ilumatobacter; s__Ilumatobacter_coccineus
geneset000380627	hypothetical protein YM304_38290 [Ilumatobacter coccineus YM16-304]	gi|464101261|ref|BAN04143.1|	2.7e-08	52.94	95.77	67	k__Bacteria; p__Actinobacteria; c__Acidimicrobiia; o__Acidimicrobiales; f__Ilumatobacteraceae; g__Ilumatobacter; s__Ilumatobacter_coccineus
geneset000450100	hypothetical protein [Ilumatobacter nonamiensis]	gi|750188645|ref|WP_040492719.1|	2.2e-19	41.09	31.55	106	k__Bacteria; p__Actinobacteria; c__Acidimicrobiia; o__Acidimicrobiales; f__Ilumatobacteraceae; g__Ilumatobacter; s__Ilumatobacter_nonamiensis
geneset000137170	MULTISPECIES: ATP-binding cassette domain-containing protein [Ilumatobacteraceae]	gi|1467778342|ref|WP_116997170.1|	1.1e-36	46.33	97.76	162	k__Bacteria; p__Actinobacteria; c__Acidimicrobiia; o__Acidimicrobiales; f__Ilumatobacteraceae; g__Unclassified; s__Unclassified
geneset000307238	MULTISPECIES: IS30 family transposase [Ilumatobacteraceae]	gi|1467781574|ref|WP_117000150.1|	8.4e-44	78.45	100	185	k__Bacteria; p__Actinobacteria; c__Acidimicrobiia; o__Acidimicrobiales; f__Ilumatobacteraceae; g__Unclassified; s__Unclassified
geneset000022329	hypothetical protein [Candidatus Microthrix parvicella]	gi|501181283|ref|WP_012224399.1|	5.5e-53	78.23	85.52	216	k__Bacteria; p__Actinobacteria; c__Acidimicrobiia; o__Acidimicrobiales; f__Microthrixaceae; g__Candidatus_Microthrix; s__Candidatus_Microthrix_parvicella
geneset000138416	50S ribosomal protein L2 [Candidatus Microthrix parvicella]	gi|501185993|ref|WP_012229060.1|	6e-80	88.96	100	306	k__Bacteria; p__Actinobacteria; c__Acidimicrobiia; o__Acidimicrobiales; f__Microthrixaceae; g__Candidatus_Microthrix; s__Candidatus_Microthrix_parvicella
geneset000237974	NACHT domain-containing protein [Candidatus Microthrix parvicella]	gi|1174908829|ref|WP_081582049.1|	3.9e-92	50.42	98.6	347	k__Bacteria; p__Actinobacteria; c__Acidimicrobiia; o__Acidimicrobiales; f__Microthrixaceae; g__Candidatus_Microthrix; s__Candidatus_Microthrix_parvicella
geneset000510547	Putative carboxylase [Candidatus Microthrix parvicella RN1]	gi|499277270|ref|CCM64460.1|	1.1e-29	69.52	93.75	138	k__Bacteria; p__Actinobacteria; c__Acidimicrobiia; o__Acidimicrobiales; f__Microthrixaceae; g__Candidatus_Microthrix; s__Candidatus_Microthrix_parvicella
geneset000037447	replicative DNA helicase [Acidimicrobiales bacterium]	gi|1405218893|ref|PZS23250.1|	1.9e-29	41.28	79.89	138	k__Bacteria; p__Actinobacteria; c__Acidimicrobiia; o__Acidimicrobiales; f__Unclassified; g__Unclassified; s__Acidimicrobiales_bacterium
geneset000219006	ATP-dependent helicase [Acidimicrobiales bacterium]	gi|1405212378|ref|PZS17234.1|	1.7e-66	44.07	98.6	262	k__Bacteria; p__Actinobacteria; c__Acidimicrobiia; o__Acidimicrobiales; f__Unclassified; g__Unclassified; s__Acidimicrobiales_bacterium
geneset000298654	VWA domain-containing protein [Acidimicrobiales bacterium]	gi|1577556820|ref|RZV42925.1|	5.7e-19	32.67	97.58	104	k__Bacteria; p__Actinobacteria; c__Acidimicrobiia; o__Acidimicrobiales; f__Unclassified; g__Unclassified; s__Acidimicrobiales_bacterium
geneset000011058	ABC transporter ATP-binding protein [Acidimicrobiia bacterium]	gi|1541337490|ref|RTL05333.1|	1.1e-71	79.31	100	278	k__Bacteria; p__Actinobacteria; c__Acidimicrobiia; o__Unclassified; f__Unclassified; g__Unclassified; s__Acidimicrobiia_bacterium
geneset000094587	CTP synthase [Acidimicrobiia bacterium]	gi|1541342046|ref|RTL09583.1|	6.3e-69	76.51	99.4	269	k__Bacteria; p__Actinobacteria; c__Acidimicrobiia; o__Unclassified; f__Unclassified; g__Unclassified; s__Acidimicrobiia_bacterium
geneset000114248	3-hydroxybutyryl-CoA dehydrogenase [Acidimicrobiia bacterium]	gi|1541341102|ref|RTL08719.1|	2.6e-69	87.25	96.75	270	k__Bacteria; p__Actinobacteria; c__Acidimicrobiia; o__Unclassified; f__Unclassified; g__Unclassified; s__Acidimicrobiia_bacterium
geneset000115622	ferritin-like domain-containing protein [Acidimicrobiia bacterium]	gi|1541337170|ref|RTL05037.1|	6e-59	88.1	97.67	236	k__Bacteria; p__Actinobacteria; c__Acidimicrobiia; o__Unclassified; f__Unclassified; g__Unclassified; s__Acidimicrobiia_bacterium
geneset000196572	hypothetical protein EKK62_04010 [Acidimicrobiia bacterium]	gi|1541341527|ref|RTL09111.1|	1e-69	42.16	99.66	273	k__Bacteria; p__Actinobacteria; c__Acidimicrobiia; o__Unclassified; f__Unclassified; g__Unclassified; s__Acidimicrobiia_bacterium
geneset000449662	hypothetical protein EX267_01460 [Acidimicrobiia bacterium]	gi|1577562078|ref|RZV47358.1|	1.2e-32	43.4	99.53	149	k__Bacteria; p__Actinobacteria; c__Acidimicrobiia; o__Unclassified; f__Unclassified; g__Unclassified; s__Acidimicrobiia_bacterium
geneset000450014	NADP-dependent oxidoreductase [Acidimicrobiia bacterium]	gi|1541341814|ref|RTL09371.1|	5.8e-33	94.67	97.4	149	k__Bacteria; p__Actinobacteria; c__Acidimicrobiia; o__Unclassified; f__Unclassified; g__Unclassified; s__Acidimicrobiia_bacterium
geneset000121310	MBL fold metallo-hydrolase [Acidothermus cellulolyticus]	gi|1180241754|ref|WP_083760559.1|	1.9e-20	50.98	60.36	108	k__Bacteria; p__Actinobacteria; c__Actinobacteria; o__Acidothermales; f__Acidothermaceae; g__Acidothermus; s__Acidothermus_cellulolyticus
geneset000568544	glycosyl hydrolase family protein [Actinomyces bowdenii]	gi|1528849290|ref|WP_124933050.1|	1e-70	81.51	100	275	k__Bacteria; p__Actinobacteria; c__Actinobacteria; o__Actinomycetales; f__Actinomycetaceae; g__Actinomyces; s__Actinomyces_bowdenii
geneset000194327	peptidase m3a/m3b [Actinomyces glycerinitolerans]	gi|1109904458|ref|SHE26267.1|	6.2e-81	75.39	100	309	k__Bacteria; p__Actinobacteria; c__Actinobacteria; o__Actinomycetales; f__Actinomycetaceae; g__Actinomyces; s__Actinomyces_glycerinitolerans
geneset000537043	bifunctional phosphopantothenoylcysteine decarboxylase/phosphopantothenate--cysteine ligase CoaBC [Actinomyces howellii]	gi|1545206144|ref|WP_126381473.1|	8.1e-31	69.75	99.14	142	k__Bacteria; p__Actinobacteria; c__Actinobacteria; o__Actinomycetales; f__Actinomycetaceae; g__Actinomyces; s__Actinomyces_howellii
geneset000479092	hypothetical protein [Actinomyces marimammalium]	gi|1129398640|ref|WP_075361140.1|	1.3e-13	41.24	94.85	85	k__Bacteria; p__Actinobacteria; c__Actinobacteria; o__Actinomycetales; f__Actinomycetaceae; g__Actinomyces; s__Actinomyces_marimammalium
geneset000053263	response regulator transcription factor [Actinomyces radicidentis]	gi|1056503137|ref|WP_067940798.1|	1.1e-93	93.58	100	352	k__Bacteria; p__Actinobacteria; c__Actinobacteria; o__Actinomycetales; f__Actinomycetaceae; g__Actinomyces; s__Actinomyces_radicidentis
geneset000011953	trehalose-6-phosphate synthase, partial [Actinomyces sp.]	gi|1498338594|ref|RMH75296.1|	4.9e-50	53.08	100	207	k__Bacteria; p__Actinobacteria; c__Actinobacteria; o__Actinomycetales; f__Actinomycetaceae; g__Actinomyces; s__Actinomyces_sp.
geneset000246802	NADH-quinone oxidoreductase subunit M, partial [Actinomyces sp.]	gi|1498344261|ref|RMH80245.1|	2.9e-57	63.87	98.96	231	k__Bacteria; p__Actinobacteria; c__Actinobacteria; o__Actinomycetales; f__Actinomycetaceae; g__Actinomyces; s__Actinomyces_sp.
geneset000484796	sulfate adenylyltransferase subunit CysN [Actinomyces sp.]	gi|1498346147|ref|RMH81921.1|	1.7e-42	91.84	80.33	181	k__Bacteria; p__Actinobacteria; c__Actinobacteria; o__Actinomycetales; f__Actinomycetaceae; g__Actinomyces; s__Actinomyces_sp.
geneset000498848	hypothetical protein D6683_06660 [Actinomyces sp.]	gi|1498343067|ref|RMH79174.1|	3.8e-93	72.97	97.79	350	k__Bacteria; p__Actinobacteria; c__Actinobacteria; o__Actinomycetales; f__Actinomycetaceae; g__Actinomyces; s__Actinomyces_sp.
geneset000501723	ADP-forming succinate--CoA ligase subunit beta [Actinomyces sp.]	gi|1498330928|ref|RMH68409.1|	2.3e-60	74.68	100	241	k__Bacteria; p__Actinobacteria; c__Actinobacteria; o__Actinomycetales; f__Actinomycetaceae; g__Actinomyces; s__Actinomyces_sp.
geneset000554302	AAA family ATPase [Actinomyces sp. CtC 72]	gi|1197579153|ref|WP_086614842.1|	1e-24	57.27	100	122	k__Bacteria; p__Actinobacteria; c__Actinobacteria; o__Actinomycetales; f__Actinomycetaceae; g__Actinomyces; s__Actinomyces_sp._CtC_72
geneset000444988	bacterial Ig-like domain, group 2, partial [Actinomyces sp. ICM58]	gi|496347864|ref|WP_009057042.1|	2.1e-08	40.24	28.98	69	k__Bacteria; p__Actinobacteria; c__Actinobacteria; o__Actinomycetales; f__Actinomycetaceae; g__Actinomyces; s__Actinomyces_sp._ICM58
geneset000395573	hypothetical protein [Actinomyces sp. oral taxon 414]	gi|1179948187|ref|WP_083470541.1|	4.4e-24	65.48	93.33	119	k__Bacteria; p__Actinobacteria; c__Actinobacteria; o__Actinomycetales; f__Actinomycetaceae; g__Actinomyces; s__Actinomyces_sp._oral_taxon_414
geneset000395574	ATP-binding protein [Actinomyces sp. oral taxon 414]	gi|926247566|ref|WP_053585834.1|	1.5e-32	76.92	100	147	k__Bacteria; p__Actinobacteria; c__Actinobacteria; o__Actinomycetales; f__Actinomycetaceae; g__Actinomyces; s__Actinomyces_sp._oral_taxon_414
geneset000201898	radical SAM protein [Actinomyces vulturis]	gi|1056337288|ref|WP_067783577.1|	1.1e-79	53.85	95.27	306	k__Bacteria; p__Actinobacteria; c__Actinobacteria; o__Actinomycetales; f__Actinomycetaceae; g__Actinomyces; s__Actinomyces_vulturis
geneset000483304	plasma-membrane proton-efflux P-type ATPase [Actinomyces vulturis]	gi|1056331085|ref|WP_067779433.1|	3.8e-74	58.78	93.91	287	k__Bacteria; p__Actinobacteria; c__Actinobacteria; o__Actinomycetales; f__Actinomycetaceae; g__Actinomyces; s__Actinomyces_vulturis
geneset000424691	MULTISPECIES: hypothetical protein [Actinomyces]	gi|1421698408|ref|WP_111836759.1|	1.6e-60	50.21	99.59	242	k__Bacteria; p__Actinobacteria; c__Actinobacteria; o__Actinomycetales; f__Actinomycetaceae; g__Actinomyces; s__Unclassified
geneset000023158	hypothetical protein [Actinotignum urinale]	gi|551246742|ref|WP_022867052.1|	8.3e-32	40.64	83.86	146	k__Bacteria; p__Actinobacteria; c__Actinobacteria; o__Actinomycetales; f__Actinomycetaceae; g__Actinotignum; s__Actinotignum_urinale
geneset000023160	hypothetical protein [Actinotignum urinale]	gi|551246738|ref|WP_022867048.1|	2.5e-12	31.91	81.5	81	k__Bacteria; p__Actinobacteria; c__Actinobacteria; o__Actinomycetales; f__Actinomycetaceae; g__Actinotignum; s__Actinotignum_urinale
geneset000044582	hypothetical protein [Actinotignum urinale]	gi|551246742|ref|WP_022867052.1|	2.1e-27	38.83	82.38	132	k__Bacteria; p__Actinobacteria; c__Actinobacteria; o__Actinomycetales; f__Actinomycetaceae; g__Actinotignum; s__Actinotignum_urinale
geneset000118218	hypothetical protein [Actinotignum urinale]	gi|551246747|ref|WP_022867057.1|	1.1e-06	41.56	65.25	62	k__Bacteria; p__Actinobacteria; c__Actinobacteria; o__Actinomycetales; f__Actinomycetaceae; g__Actinotignum; s__Actinotignum_urinale
geneset000232184	aminopeptidase [Actinotignum urinale]	gi|1181380531|ref|WP_084676460.1|	3.7e-09	58.49	82.81	69	k__Bacteria; p__Actinobacteria; c__Actinobacteria; o__Actinomycetales; f__Actinomycetaceae; g__Actinotignum; s__Actinotignum_urinale
geneset000234987	hypothetical protein [Actinotignum urinale]	gi|551246736|ref|WP_022867046.1|	2.4e-06	36.36	94.29	60	k__Bacteria; p__Actinobacteria; c__Actinobacteria; o__Actinomycetales; f__Actinomycetaceae; g__Actinotignum; s__Actinotignum_urinale
geneset000295385	hypothetical protein [Actinotignum urinale]	gi|551246742|ref|WP_022867052.1|	7.2e-23	41.36	69.43	117	k__Bacteria; p__Actinobacteria; c__Actinobacteria; o__Actinomycetales; f__Actinomycetaceae; g__Actinotignum; s__Actinotignum_urinale
geneset000312492	hypothetical protein [Actinotignum urinale]	gi|551246742|ref|WP_022867052.1|	8.5e-18	33.33	76.53	100	k__Bacteria; p__Actinobacteria; c__Actinobacteria; o__Actinomycetales; f__Actinomycetaceae; g__Actinotignum; s__Actinotignum_urinale
geneset000426259	hypothetical protein [Actinotignum urinale]	gi|551246742|ref|WP_022867052.1|	3.8e-09	40.7	76.11	70	k__Bacteria; p__Actinobacteria; c__Actinobacteria; o__Actinomycetales; f__Actinomycetaceae; g__Actinotignum; s__Actinotignum_urinale
geneset000497972	hypothetical protein [Actinotignum urinale]	gi|551246742|ref|WP_022867052.1|	6.3e-17	41.03	81.82	96	k__Bacteria; p__Actinobacteria; c__Actinobacteria; o__Actinomycetales; f__Actinomycetaceae; g__Actinotignum; s__Actinotignum_urinale
geneset000499341	hypothetical protein [Actinotignum urinale]	gi|551246742|ref|WP_022867052.1|	3.8e-31	40.8	85.29	144	k__Bacteria; p__Actinobacteria; c__Actinobacteria; o__Actinomycetales; f__Actinomycetaceae; g__Actinotignum; s__Actinotignum_urinale
geneset000526830	hypothetical protein [Actinotignum urinale]	gi|551246736|ref|WP_022867046.1|	8.4e-16	40	63.95	93	k__Bacteria; p__Actinobacteria; c__Actinobacteria; o__Actinomycetales; f__Actinomycetaceae; g__Actinotignum; s__Actinotignum_urinale
geneset000526831	hypothetical protein [Actinotignum urinale]	gi|551246738|ref|WP_022867048.1|	3.5e-33	42.7	77.06	151	k__Bacteria; p__Actinobacteria; c__Actinobacteria; o__Actinomycetales; f__Actinomycetaceae; g__Actinotignum; s__Actinotignum_urinale
geneset000526832	hypothetical protein [Actinotignum urinale]	gi|551246742|ref|WP_022867052.1|	1.2e-29	44.97	74.13	139	k__Bacteria; p__Actinobacteria; c__Actinobacteria; o__Actinomycetales; f__Actinomycetaceae; g__Actinotignum; s__Actinotignum_urinale
geneset000542026	excinuclease ABC subunit UvrA [Arcanobacterium sp. Marseille-P5647]	gi|1523997757|ref|WP_124054814.1|	9.6e-09	75	90.91	67	k__Bacteria; p__Actinobacteria; c__Actinobacteria; o__Actinomycetales; f__Actinomycetaceae; g__Arcanobacterium; s__Arcanobacterium_sp._Marseille-P5647
geneset000336353	hypothetical protein [Flaviflexus massiliensis]	gi|939719892|ref|WP_054953063.1|	8.2e-14	46.53	93.33	85	k__Bacteria; p__Actinobacteria; c__Actinobacteria; o__Actinomycetales; f__Actinomycetaceae; g__Flaviflexus; s__Flaviflexus_massiliensis
geneset000247383	DNA methyltransferase [Flaviflexus sp. H23T48]	gi|1546617490|ref|WP_126704509.1|	9.7e-150	69.33	97.35	539	k__Bacteria; p__Actinobacteria; c__Actinobacteria; o__Actinomycetales; f__Actinomycetaceae; g__Flaviflexus; s__Flaviflexus_sp._H23T48
geneset000182677	hypothetical protein [Mobiluncus mulieris]	gi|490113867|ref|WP_004014492.1|	1.3e-21	44.44	69.23	112	k__Bacteria; p__Actinobacteria; c__Actinobacteria; o__Actinomycetales; f__Actinomycetaceae; g__Mobiluncus; s__Mobiluncus_mulieris
geneset000503644	Fic/DOC family protein [Actinomyces georgiae F0490]	gi|394751596|ref|EJF35347.1|	1.6e-14	32.95	90.75	89	k__Bacteria; p__Actinobacteria; c__Actinobacteria; o__Actinomycetales; f__Actinomycetaceae; g__Schaalia; s__Schaalia_georgiae
geneset000284341	YbjN domain-containing protein [Actinomyces suimastitidis]	gi|651338019|ref|WP_026461010.1|	7.7e-25	55.56	96.12	122	k__Bacteria; p__Actinobacteria; c__Actinobacteria; o__Actinomycetales; f__Actinomycetaceae; g__Schaalia; s__Schaalia_suimastitidis
geneset000399154	Bifunctional (p)ppGpp synthase/hydrolase relA [Trueperella bialowiezensis]	gi|1540148505|ref|VEI12475.1|	1.6e-15	41.6	64.71	92	k__Bacteria; p__Actinobacteria; c__Actinobacteria; o__Actinomycetales; f__Actinomycetaceae; g__Trueperella; s__Trueperella_bialowiezensis
geneset000283119	hypothetical protein [Mobiluncus mulieris]	gi|490113867|ref|WP_004014492.1|	6.5e-21	44.44	69.23	110	k__Bacteria; p__Actinobacteria; c__Actinobacteria; o__Actinomycetales; f__Actinomycetaceae; g__Unclassified; s__Unclassified
geneset000097679	hypothetical protein Q618_VCMC00001G0129 [Varibaculum cambriense DORA_20]	gi|566216871|ref|ETI82548.1|	3.2e-39	39.72	92	171	k__Bacteria; p__Actinobacteria; c__Actinobacteria; o__Actinomycetales; f__Actinomycetaceae; g__Varibaculum; s__Varibaculum_cambriense
geneset000274288	hypothetical protein Q618_VCMC00001G0129 [Varibaculum cambriense DORA_20]	gi|566216871|ref|ETI82548.1|	2.2e-33	40.98	97.55	152	k__Bacteria; p__Actinobacteria; c__Actinobacteria; o__Actinomycetales; f__Actinomycetaceae; g__Varibaculum; s__Varibaculum_cambriense
geneset000285067	phage head protein [Varibaculum cambriense]	gi|1328068457|ref|WP_102184319.1|	3e-08	42.06	44.87	68	k__Bacteria; p__Actinobacteria; c__Actinobacteria; o__Actinomycetales; f__Actinomycetaceae; g__Varibaculum; s__Varibaculum_cambriense
geneset000051211	alanine:cation symporter family protein [Varibaculum timonense]	gi|1172567639|ref|WP_080913789.1|	1.4e-08	91.18	51.52	67	k__Bacteria; p__Actinobacteria; c__Actinobacteria; o__Actinomycetales; f__Actinomycetaceae; g__Varibaculum; s__Varibaculum_timonense
geneset000092445	tyrosine phenol-lyase [Varibaculum timonense]	gi|1172567322|ref|WP_080913472.1|	5e-92	86.08	95.57	346	k__Bacteria; p__Actinobacteria; c__Actinobacteria; o__Actinomycetales; f__Actinomycetaceae; g__Varibaculum; s__Varibaculum_timonense
geneset000124224	copper homeostasis protein CutC [Varibaculum timonense]	gi|1172566946|ref|WP_080913096.1|	4.8e-50	48.53	98.08	207	k__Bacteria; p__Actinobacteria; c__Actinobacteria; o__Actinomycetales; f__Actinomycetaceae; g__Varibaculum; s__Varibaculum_timonense
geneset000187244	DUF4438 domain-containing protein [Varibaculum timonense]	gi|1172567665|ref|WP_080913815.1|	1.6e-34	78.41	98.88	154	k__Bacteria; p__Actinobacteria; c__Actinobacteria; o__Actinomycetales; f__Actinomycetaceae; g__Varibaculum; s__Varibaculum_timonense
geneset000233363	response regulator transcription factor [Varibaculum timonense]	gi|1172566581|ref|WP_080912731.1|	4.3e-23	44.2	98.55	117	k__Bacteria; p__Actinobacteria; c__Actinobacteria; o__Actinomycetales; f__Actinomycetaceae; g__Varibaculum; s__Varibaculum_timonense
geneset000242679	histidine ammonia-lyase [Varibaculum timonense]	gi|1172567762|ref|WP_080913912.1|	3.4e-62	81.76	87.06	247	k__Bacteria; p__Actinobacteria; c__Actinobacteria; o__Actinomycetales; f__Actinomycetaceae; g__Varibaculum; s__Varibaculum_timonense
geneset000348898	response regulator transcription factor [Varibaculum timonense]	gi|1172566581|ref|WP_080912731.1|	1.6e-55	69.28	100	224	k__Bacteria; p__Actinobacteria; c__Actinobacteria; o__Actinomycetales; f__Actinomycetaceae; g__Varibaculum; s__Varibaculum_timonense
geneset000393041	response regulator transcription factor [Varibaculum timonense]	gi|1172566581|ref|WP_080912731.1|	6.9e-77	57.38	99.16	296	k__Bacteria; p__Actinobacteria; c__Actinobacteria; o__Actinomycetales; f__Actinomycetaceae; g__Varibaculum; s__Varibaculum_timonense
geneset000396868	peptide transporter [Varibaculum timonense]	gi|1172567218|ref|WP_080913368.1|	5.4e-183	63.39	98.66	650	k__Bacteria; p__Actinobacteria; c__Actinobacteria; o__Actinomycetales; f__Actinomycetaceae; g__Varibaculum; s__Varibaculum_timonense
geneset000417800	amidohydrolase [Varibaculum timonense]	gi|1172566161|ref|WP_080912311.1|	1.1e-13	60.66	96.83	84	k__Bacteria; p__Actinobacteria; c__Actinobacteria; o__Actinomycetales; f__Actinomycetaceae; g__Varibaculum; s__Varibaculum_timonense
geneset000429852	C4-dicarboxylate ABC transporter [Varibaculum timonense]	gi|1172567199|ref|WP_080913349.1|	6.9e-43	66.94	84.35	183	k__Bacteria; p__Actinobacteria; c__Actinobacteria; o__Actinomycetales; f__Actinomycetaceae; g__Varibaculum; s__Varibaculum_timonense
geneset000458411	C4-dicarboxylate ABC transporter [Varibaculum timonense]	gi|1172567199|ref|WP_080913349.1|	1.9e-55	68.83	87.01	224	k__Bacteria; p__Actinobacteria; c__Actinobacteria; o__Actinomycetales; f__Actinomycetaceae; g__Varibaculum; s__Varibaculum_timonense
geneset000526374	response regulator transcription factor [Varibaculum timonense]	gi|1172566581|ref|WP_080912731.1|	6.9e-29	53.85	98.11	136	k__Bacteria; p__Actinobacteria; c__Actinobacteria; o__Actinomycetales; f__Actinomycetaceae; g__Varibaculum; s__Varibaculum_timonense
geneset000557948	glycerol kinase [Varibaculum timonense]	gi|1172568270|ref|WP_080914415.1|	1.8e-69	72.93	97.84	271	k__Bacteria; p__Actinobacteria; c__Actinobacteria; o__Actinomycetales; f__Actinomycetaceae; g__Varibaculum; s__Varibaculum_timonense
geneset000041084	DNA gyrase subunit A [Actinopolyspora alba]	gi|1224909188|ref|WP_092925152.1|	1.2e-108	31.54	99.46	404	k__Bacteria; p__Actinobacteria; c__Actinobacteria; o__Actinopolysporales; f__Actinopolysporaceae; g__Actinopolyspora; s__Actinopolyspora_alba
geneset000077031	DNA gyrase subunit A [Actinopolyspora alba]	gi|1224909188|ref|WP_092925152.1|	1.9e-128	31.04	97.42	469	k__Bacteria; p__Actinobacteria; c__Actinobacteria; o__Actinopolysporales; f__Actinopolysporaceae; g__Actinopolyspora; s__Actinopolyspora_alba
geneset000573760	DNA gyrase subunit A [Actinopolyspora alba]	gi|1224909188|ref|WP_092925152.1|	7.5e-50	32.91	98.15	207	k__Bacteria; p__Actinobacteria; c__Actinobacteria; o__Actinopolysporales; f__Actinopolysporaceae; g__Actinopolyspora; s__Actinopolyspora_alba
geneset000379961	DNRLRE domain-containing protein [Actinopolyspora mortivallis]	gi|1360886158|ref|WP_106112320.1|	1.4e-06	30.41	80.38	63	k__Bacteria; p__Actinobacteria; c__Actinobacteria; o__Actinopolysporales; f__Actinopolysporaceae; g__Actinopolyspora; s__Actinopolyspora_mortivallis
geneset000021424	hypothetical protein [Alloscardovia criceti]	gi|516876494|ref|WP_018142647.1|	7.7e-81	79.33	100	309	k__Bacteria; p__Actinobacteria; c__Actinobacteria; o__Bifidobacteriales; f__Bifidobacteriaceae; g__Alloscardovia; s__Alloscardovia_criceti
geneset000080724	hypothetical protein [Alloscardovia macacae]	gi|1196437021|ref|WP_086105885.1|	6.2e-45	42.02	98.59	190	k__Bacteria; p__Actinobacteria; c__Actinobacteria; o__Bifidobacteriales; f__Bifidobacteriaceae; g__Alloscardovia; s__Alloscardovia_macacae
geneset000481875	hypothetical protein HMPREF2909_08580 [Alloscardovia sp. HMSC034E08]	gi|1080937575|ref|OFQ97201.1|	1.9e-16	92.31	77.61	94	k__Bacteria; p__Actinobacteria; c__Actinobacteria; o__Bifidobacteriales; f__Bifidobacteriaceae; g__Alloscardovia; s__Alloscardovia_sp._HMSC034E08
geneset000538331	hypothetical protein HMPREF2909_08580 [Alloscardovia sp. HMSC034E08]	gi|1080937575|ref|OFQ97201.1|	3.3e-07	72.73	55	63	k__Bacteria; p__Actinobacteria; c__Actinobacteria; o__Bifidobacteriales; f__Bifidobacteriaceae; g__Alloscardovia; s__Alloscardovia_sp._HMSC034E08
geneset000017049	collagen adhesion protein [Bifidobacterium animalis subsp. lactis]	gi|1569777214|ref|RYM91329.1|	7.2e-59	35.08	92.48	237	k__Bacteria; p__Actinobacteria; c__Actinobacteria; o__Bifidobacteriales; f__Bifidobacteriaceae; g__Bifidobacterium; s__Bifidobacterium_animalis
geneset000151943	TQXA domain-containing protein [Bifidobacterium animalis]	gi|490329721|ref|WP_004219143.1|	8.3e-52	38.36	100	213	k__Bacteria; p__Actinobacteria; c__Actinobacteria; o__Bifidobacteriales; f__Bifidobacteriaceae; g__Bifidobacterium; s__Bifidobacterium_animalis
geneset000101935	putative ABC transporter, ATP-binding protein-related protein [Bifidobacterium asteroides PRL2011]	gi|408465807|ref|AFU71336.1|	7.4e-110	43	77.55	407	k__Bacteria; p__Actinobacteria; c__Actinobacteria; o__Bifidobacteriales; f__Bifidobacteriaceae; g__Bifidobacterium; s__Bifidobacterium_asteroides
geneset000156790	LacI family DNA-binding transcriptional regulator [Bifidobacterium asteroides]	gi|1401644192|ref|WP_110451633.1|	5.3e-09	29.84	93.39	70	k__Bacteria; p__Actinobacteria; c__Actinobacteria; o__Bifidobacteriales; f__Bifidobacteriaceae; g__Bifidobacterium; s__Bifidobacterium_asteroides
geneset000503080	LacI family DNA-binding transcriptional regulator [Bifidobacterium asteroides]	gi|1401644192|ref|WP_110451633.1|	4.9e-08	28.69	84.09	67	k__Bacteria; p__Actinobacteria; c__Actinobacteria; o__Bifidobacteriales; f__Bifidobacteriaceae; g__Bifidobacterium; s__Bifidobacterium_asteroides
geneset000443897	DUF5011 domain-containing protein [Bifidobacterium biavatii]	gi|1175344631|ref|WP_081892423.1|	5.8e-45	48	65.69	191	k__Bacteria; p__Actinobacteria; c__Actinobacteria; o__Bifidobacteriales; f__Bifidobacteriaceae; g__Bifidobacterium; s__Bifidobacterium_biavatii
geneset000554581	DUF5011 domain-containing protein [Bifidobacterium biavatii]	gi|1175344631|ref|WP_081892423.1|	8.7e-25	46.62	56.54	123	k__Bacteria; p__Actinobacteria; c__Actinobacteria; o__Bifidobacteriales; f__Bifidobacteriaceae; g__Bifidobacterium; s__Bifidobacterium_biavatii
geneset000213443	hypothetical protein [Bifidobacterium bifidum]	gi|1189307387|ref|WP_085723670.1|	3.1e-24	62.04	100	120	k__Bacteria; p__Actinobacteria; c__Actinobacteria; o__Bifidobacteriales; f__Bifidobacteriaceae; g__Bifidobacterium; s__Bifidobacterium_bifidum
geneset000046813	integrase core domain protein, partial [Bifidobacterium breve DSM 20213 = JCM 1192]	gi|291380530|ref|EFE88048.1|	2.2e-37	80	96.94	164	k__Bacteria; p__Actinobacteria; c__Actinobacteria; o__Bifidobacteriales; f__Bifidobacteriaceae; g__Bifidobacterium; s__Bifidobacterium_breve
geneset000484015	hypothetical protein BCHO_0887 [Bifidobacterium choerinum]	gi|672961927|ref|KFI57468.1|	5.3e-17	32.11	86.25	97	k__Bacteria; p__Actinobacteria; c__Actinobacteria; o__Bifidobacteriales; f__Bifidobacteriaceae; g__Bifidobacterium; s__Bifidobacterium_choerinum
geneset000466349	DUF262 domain-containing protein [Bifidobacterium gallicum]	gi|763211946|ref|WP_044084495.1|	2.1e-131	53.42	99	478	k__Bacteria; p__Actinobacteria; c__Actinobacteria; o__Bifidobacteriales; f__Bifidobacteriaceae; g__Bifidobacterium; s__Bifidobacterium_gallicum
geneset000344040	transglutaminase domain-containing protein [Bifidobacterium hapali]	gi|1234096026|ref|WP_094729087.1|	1.1e-12	54.24	98.31	81	k__Bacteria; p__Actinobacteria; c__Actinobacteria; o__Bifidobacteriales; f__Bifidobacteriaceae; g__Bifidobacterium; s__Bifidobacterium_hapali
geneset000555174	alpha/beta hydrolase [Bifidobacterium kashiwanohense]	gi|746134274|ref|WP_039199510.1|	2.7e-06	40.79	97.37	60	k__Bacteria; p__Actinobacteria; c__Actinobacteria; o__Bifidobacteriales; f__Bifidobacteriaceae; g__Bifidobacterium; s__Bifidobacterium_kashiwanohense
geneset000461441	gluconate 5-dehydrogenase (5-keto-D-gluconate 5-reductase) [Bifidobacterium margollesii]	gi|1320829882|ref|PLS30203.1|	1.5e-31	67.59	98.18	144	k__Bacteria; p__Actinobacteria; c__Actinobacteria; o__Bifidobacteriales; f__Bifidobacteriaceae; g__Bifidobacterium; s__Bifidobacterium_margollesii
geneset000331524	hypothetical protein [Bifidobacterium pseudocatenulatum]	gi|1045306697|ref|WP_065438078.1|	9.9e-08	52.24	73.63	65	k__Bacteria; p__Actinobacteria; c__Actinobacteria; o__Bifidobacteriales; f__Bifidobacteriaceae; g__Bifidobacterium; s__Bifidobacterium_pseudocatenulatum
geneset000367379	hypothetical protein [Bifidobacterium pseudocatenulatum]	gi|1045306697|ref|WP_065438078.1|	2e-06	49.25	69.07	61	k__Bacteria; p__Actinobacteria; c__Actinobacteria; o__Bifidobacteriales; f__Bifidobacteriaceae; g__Bifidobacterium; s__Bifidobacterium_pseudocatenulatum
geneset000361773	HsdR family type I site-specific deoxyribonuclease [Bifidobacterium pseudolongum]	gi|1575418670|ref|WP_129867605.1|	4.1e-108	88.07	100	400	k__Bacteria; p__Actinobacteria; c__Actinobacteria; o__Bifidobacteriales; f__Bifidobacteriaceae; g__Bifidobacterium; s__Bifidobacterium_pseudolongum
geneset000197610	hypothetical protein [Bifidobacterium psychraerophilum]	gi|705399100|ref|WP_033495673.1|	3.1e-74	47.18	99.34	288	k__Bacteria; p__Actinobacteria; c__Actinobacteria; o__Bifidobacteriales; f__Bifidobacteriaceae; g__Bifidobacterium; s__Bifidobacterium_psychraerophilum
geneset000288537	hypothetical protein [Bifidobacterium psychraerophilum]	gi|705399100|ref|WP_033495673.1|	1.4e-41	65.04	98.4	178	k__Bacteria; p__Actinobacteria; c__Actinobacteria; o__Bifidobacteriales; f__Bifidobacteriaceae; g__Bifidobacterium; s__Bifidobacterium_psychraerophilum
geneset000373631	hypothetical protein [Bifidobacterium psychraerophilum]	gi|705399100|ref|WP_033495673.1|	4.2e-12	64.29	96.55	79	k__Bacteria; p__Actinobacteria; c__Actinobacteria; o__Bifidobacteriales; f__Bifidobacteriaceae; g__Bifidobacterium; s__Bifidobacterium_psychraerophilum
geneset000443324	hypothetical protein [Bifidobacterium psychraerophilum]	gi|705399100|ref|WP_033495673.1|	4.1e-73	49.1	100	284	k__Bacteria; p__Actinobacteria; c__Actinobacteria; o__Bifidobacteriales; f__Bifidobacteriaceae; g__Bifidobacterium; s__Bifidobacterium_psychraerophilum
geneset000531554	hypothetical protein [Bifidobacterium psychraerophilum]	gi|705399100|ref|WP_033495673.1|	8.1e-15	64.62	95.59	88	k__Bacteria; p__Actinobacteria; c__Actinobacteria; o__Bifidobacteriales; f__Bifidobacteriaceae; g__Bifidobacterium; s__Bifidobacterium_psychraerophilum
geneset000118734	N-acetyltransferase [Bifidobacterium simiarum]	gi|1285198073|ref|WP_100513826.1|	7e-37	57.69	92.86	162	k__Bacteria; p__Actinobacteria; c__Actinobacteria; o__Bifidobacteriales; f__Bifidobacteriaceae; g__Bifidobacterium; s__Bifidobacterium_simiarum
geneset000466759	CocE/NonD family hydrolase [Bifidobacterium sp. 2033B]	gi|1543058817|ref|WP_125967310.1|	1.9e-22	45	86.71	115	k__Bacteria; p__Actinobacteria; c__Actinobacteria; o__Bifidobacteriales; f__Bifidobacteriaceae; g__Bifidobacterium; s__Bifidobacterium_sp._2033B
geneset000200132	internalin [Bifidobacterium sp. 2036B]	gi|1537504421|ref|RSX53379.1|	3.8e-07	41.49	11.99	66	k__Bacteria; p__Actinobacteria; c__Actinobacteria; o__Bifidobacteriales; f__Bifidobacteriaceae; g__Bifidobacterium; s__Bifidobacterium_sp._2036B
geneset000080725	class I SAM-dependent methyltransferase [Bifidobacterium sp. AGR2158]	gi|1175115499|ref|WP_081664126.1|	5.6e-07	57.45	100	62	k__Bacteria; p__Actinobacteria; c__Actinobacteria; o__Bifidobacteriales; f__Bifidobacteriaceae; g__Bifidobacterium; s__Bifidobacterium_sp._AGR2158
geneset000384827	MFS transporter [Bifidobacterium thermophilum]	gi|1317354887|ref|WP_101452629.1|	4.1e-62	60.78	99.51	247	k__Bacteria; p__Actinobacteria; c__Actinobacteria; o__Bifidobacteriales; f__Bifidobacteriaceae; g__Bifidobacterium; s__Bifidobacterium_thermophilum
geneset000495414	hypothetical protein [Bifidobacterium tissieri]	gi|1234025273|ref|WP_094664336.1|	7e-06	32.03	60.8	60	k__Bacteria; p__Actinobacteria; c__Actinobacteria; o__Bifidobacteriales; f__Bifidobacteriaceae; g__Bifidobacterium; s__Bifidobacterium_tissieri
geneset000065970	MULTISPECIES: hypothetical protein [Bifidobacterium]	gi|705398583|ref|WP_033495400.1|	3.6e-36	84.88	100	159	k__Bacteria; p__Actinobacteria; c__Actinobacteria; o__Bifidobacteriales; f__Bifidobacteriaceae; g__Bifidobacterium; s__Unclassified
geneset000104855	thymidylate synthase [Gardnerella vaginalis]	gi|490236177|ref|WP_004134493.1|	6.2e-20	43.18	90.34	106	k__Bacteria; p__Actinobacteria; c__Actinobacteria; o__Bifidobacteriales; f__Bifidobacteriaceae; g__Gardnerella; s__Gardnerella_vaginalis
geneset000460785	lantibiotic ABC transporter permease [Gardnerella vaginalis]	gi|502678059|ref|WP_012913764.1|	2.4e-13	43.21	98.78	84	k__Bacteria; p__Actinobacteria; c__Actinobacteria; o__Bifidobacteriales; f__Bifidobacteriaceae; g__Gardnerella; s__Gardnerella_vaginalis
geneset000477945	hypothetical protein [Gardnerella vaginalis]	gi|1328048537|ref|WP_102168953.1|	6.7e-07	32.59	46.04	64	k__Bacteria; p__Actinobacteria; c__Actinobacteria; o__Bifidobacteriales; f__Bifidobacteriaceae; g__Gardnerella; s__Gardnerella_vaginalis
geneset000461012	MULTISPECIES: DUF4368 domain-containing protein [Bifidobacteriaceae]	gi|493336049|ref|WP_006293065.1|	4e-106	78.07	100	393	k__Bacteria; p__Actinobacteria; c__Actinobacteria; o__Bifidobacteriales; f__Bifidobacteriaceae; g__Unclassified; s__Unclassified
geneset000004856	ribosomal protein S13 [Candidatus Actinomarina minuta]	gi|523265796|ref|AGQ20076.1|	9.3e-09	39.36	72.58	69	k__Bacteria; p__Actinobacteria; c__Actinobacteria; o__Candidatus_Actinomarinales; f__Candidatus_Actinomarinaceae; g__Candidatus_Actinomarina; s__Candidatus_Actinomarina_minuta
geneset000289884	hypothetical protein DZA34_00320 [Candidatus Actinomarina sp. HD9-500m-PIT-SAG01]	gi|1445305307|ref|RDX33504.1|	6.7e-06	61.54	59.09	58	k__Bacteria; p__Actinobacteria; c__Actinobacteria; o__Candidatus_Actinomarinales; f__Candidatus_Actinomarinaceae; g__Candidatus_Actinomarina; s__Candidatus_Actinomarina_sp._HD9-500m-PIT-SAG01
geneset000559181	hypothetical protein [Actinospica robiniae]	gi|736129941|ref|WP_034261499.1|	1.4e-12	33.68	88.83	82	k__Bacteria; p__Actinobacteria; c__Actinobacteria; o__Catenulisporales; f__Actinospicaceae; g__Actinospica; s__Actinospica_robiniae
geneset000029383	hypothetical protein AUG49_19350 [Catenulispora sp. 13_1_20CM_3_70_7]	gi|1125502095|ref|OLE22374.1|	1.5e-22	45.13	85.07	115	k__Bacteria; p__Actinobacteria; c__Actinobacteria; o__Catenulisporales; f__Catenulisporaceae; g__Catenulispora; s__Catenulispora_sp._13_1_20CM_3_70_7
geneset000247403	hypothetical protein AUG49_19350 [Catenulispora sp. 13_1_20CM_3_70_7]	gi|1125502095|ref|OLE22374.1|	1.5e-23	41.91	58.69	120	k__Bacteria; p__Actinobacteria; c__Actinobacteria; o__Catenulisporales; f__Catenulisporaceae; g__Catenulispora; s__Catenulispora_sp._13_1_20CM_3_70_7
geneset000335769	hypothetical protein BT095_11815, partial [Corynebacterium diphtheriae]	gi|1360333471|ref|PSA83237.1|	6.4e-06	82.35	18.48	60	k__Bacteria; p__Actinobacteria; c__Actinobacteria; o__Corynebacteriales; f__Corynebacteriaceae; g__Corynebacterium; s__Corynebacterium_diphtheriae
geneset000325715	glycogen debranching protein [Corynebacterium freiburgense]	gi|916649039|ref|WP_051256130.1|	2.9e-88	86.52	100	334	k__Bacteria; p__Actinobacteria; c__Actinobacteria; o__Corynebacteriales; f__Corynebacteriaceae; g__Corynebacterium; s__Corynebacterium_freiburgense
geneset000055170	hypothetical protein HMPREF1650_01940 [Corynebacterium freneyi DNF00450]	gi|690770680|ref|KGF18351.1|	7e-11	43.75	47.94	77	k__Bacteria; p__Actinobacteria; c__Actinobacteria; o__Corynebacteriales; f__Corynebacteriaceae; g__Corynebacterium; s__Corynebacterium_freneyi
geneset000198449	hypothetical protein HMPREF1650_01940 [Corynebacterium freneyi DNF00450]	gi|690770680|ref|KGF18351.1|	5.1e-17	41.91	39.58	98	k__Bacteria; p__Actinobacteria; c__Actinobacteria; o__Corynebacteriales; f__Corynebacteriaceae; g__Corynebacterium; s__Corynebacterium_freneyi
geneset000082341	cadmium-translocating P-type ATPase [Corynebacterium imitans]	gi|1181377090|ref|WP_084674265.1|	5.1e-109	99.57	100	403	k__Bacteria; p__Actinobacteria; c__Actinobacteria; o__Corynebacteriales; f__Corynebacteriaceae; g__Corynebacterium; s__Corynebacterium_imitans
geneset000185332	ExeM/NucH family extracellular endonuclease [Corynebacterium lipophiloflavum]	gi|493894685|ref|WP_006840623.1|	1.7e-08	38.05	9.63	71	k__Bacteria; p__Actinobacteria; c__Actinobacteria; o__Corynebacteriales; f__Corynebacteriaceae; g__Corynebacterium; s__Corynebacterium_lipophiloflavum
geneset000453983	Cj0069 family protein [Corynebacterium pseudopelargi]	gi|1520624264|ref|WP_123960735.1|	5.2e-28	50	100	133	k__Bacteria; p__Actinobacteria; c__Actinobacteria; o__Corynebacteriales; f__Corynebacteriaceae; g__Corynebacterium; s__Corynebacterium_pseudopelargi
geneset000368370	pyruvate dehydrogenase [Corynebacterium sp. CNJ-954]	gi|1132123596|ref|WP_075815868.1|	7e-53	46.58	97.1	216	k__Bacteria; p__Actinobacteria; c__Actinobacteria; o__Corynebacteriales; f__Corynebacteriaceae; g__Corynebacterium; s__Corynebacterium_sp._CNJ-954
geneset000554640	hypothetical protein HMPREF1267_01856 [Corynebacterium sp. KPL1824]	gi|550752774|ref|ERS52082.1|	8.9e-13	60.94	79.75	82	k__Bacteria; p__Actinobacteria; c__Actinobacteria; o__Corynebacteriales; f__Corynebacteriaceae; g__Corynebacterium; s__Corynebacterium_sp._KPL1824
geneset000086628	hypothetical protein CBE74_09880 [Corynebacterium ulcerans]	gi|1199105192|ref|ARU46710.1|	5.1e-24	62.26	100	119	k__Bacteria; p__Actinobacteria; c__Actinobacteria; o__Corynebacteriales; f__Corynebacteriaceae; g__Corynebacterium; s__Corynebacterium_ulcerans
geneset000477760	hypothetical protein DI609_01345 [Corynebacterium urealyticum]	gi|1404866768|ref|PZP03179.1|	4.2e-44	35.58	97.07	188	k__Bacteria; p__Actinobacteria; c__Actinobacteria; o__Corynebacteriales; f__Corynebacteriaceae; g__Corynebacterium; s__Corynebacterium_urealyticum
geneset000396939	chaperonin GroEL [Corynebacterium urinapleomorphum]	gi|1199008843|ref|WP_087117458.1|	1.6e-12	40.46	86.71	82	k__Bacteria; p__Actinobacteria; c__Actinobacteria; o__Corynebacteriales; f__Corynebacteriaceae; g__Corynebacterium; s__Corynebacterium_urinapleomorphum
geneset000427860	DNA polymerase III subunit alpha [Corynebacterium xerosis]	gi|1328103458|ref|WP_102214880.1|	3.1e-18	33.51	99.42	101	k__Bacteria; p__Actinobacteria; c__Actinobacteria; o__Corynebacteriales; f__Corynebacteriaceae; g__Corynebacterium; s__Corynebacterium_xerosis
geneset000002146	hypothetical protein HMPREF3153_00345 [Corynebacterium sp. HMSC06C06]	gi|1081210584|ref|OFT54880.1|	3.6e-121	95.9	100	443	k__Bacteria; p__Actinobacteria; c__Actinobacteria; o__Corynebacteriales; f__Corynebacteriaceae; g__Corynebacterium; s__Unclassified
geneset000165227	cadmium-translocating P-type ATPase [Corynebacterium imitans]	gi|1181377090|ref|WP_084674265.1|	2.2e-86	94.59	100	327	k__Bacteria; p__Actinobacteria; c__Actinobacteria; o__Corynebacteriales; f__Corynebacteriaceae; g__Corynebacterium; s__Unclassified
geneset000235390	hypothetical protein HMPREF3153_00345 [Corynebacterium sp. HMSC06C06]	gi|1081210584|ref|OFT54880.1|	3.2e-102	98.1	100	380	k__Bacteria; p__Actinobacteria; c__Actinobacteria; o__Corynebacteriales; f__Corynebacteriaceae; g__Corynebacterium; s__Unclassified
geneset000295358	MULTISPECIES: IS481-like element IS5564 family transposase [Corynebacterium]	gi|499425608|ref|WP_011113072.1|	6.1e-96	100	100	359	k__Bacteria; p__Actinobacteria; c__Actinobacteria; o__Corynebacteriales; f__Corynebacteriaceae; g__Corynebacterium; s__Unclassified
geneset000341091	MULTISPECIES: recombinase family protein [Corynebacterium]	gi|499429561|ref|WP_011117025.1|	1e-67	76.22	100	265	k__Bacteria; p__Actinobacteria; c__Actinobacteria; o__Corynebacteriales; f__Corynebacteriaceae; g__Corynebacterium; s__Unclassified
geneset000535746	2Fe-2S iron-sulfur cluster binding domain-containing protein [Dietzia psychralcaliphila]	gi|1381864670|ref|WP_107747800.1|	3.8e-283	66.58	98.37	983	k__Bacteria; p__Actinobacteria; c__Actinobacteria; o__Corynebacteriales; f__Dietziaceae; g__Dietzia; s__Dietzia_psychralcaliphila
geneset000281718	TetR/AcrR family transcriptional regulator [Dietzia sp. UCD-THP]	gi|516447582|ref|WP_017836494.1|	1.9e-98	99.47	100	367	k__Bacteria; p__Actinobacteria; c__Actinobacteria; o__Corynebacteriales; f__Dietziaceae; g__Dietzia; s__Dietzia_sp._UCD-THP
geneset000281721	transposase [Dietzia sp. UCD-THP]	gi|602227564|ref|EYT50910.1|	4.5e-274	99.79	100	952	k__Bacteria; p__Actinobacteria; c__Actinobacteria; o__Corynebacteriales; f__Dietziaceae; g__Dietzia; s__Dietzia_sp._UCD-THP
geneset000152362	ATPase AAA [Gordonia bronchialis]	gi|502594731|ref|WP_012832270.1|	4.3e-231	72.94	99.82	810	k__Bacteria; p__Actinobacteria; c__Actinobacteria; o__Corynebacteriales; f__Gordoniaceae; g__Gordonia; s__Gordonia_bronchialis
geneset000400505	arginine deiminase [Gordonia bronchialis]	gi|502595830|ref|WP_012833329.1|	3.1e-08	91.18	70.83	66	k__Bacteria; p__Actinobacteria; c__Actinobacteria; o__Corynebacteriales; f__Gordoniaceae; g__Gordonia; s__Gordonia_bronchialis
geneset000286557	IS256 family transposase [Gordonia hydrophobica]	gi|1180765647|ref|WP_084247650.1|	3e-20	55.67	95.65	107	k__Bacteria; p__Actinobacteria; c__Actinobacteria; o__Corynebacteriales; f__Gordoniaceae; g__Gordonia; s__Gordonia_hydrophobica
geneset000137407	hypothetical protein [Gordonia neofelifaecis]	gi|497364999|ref|WP_009679212.1|	2.3e-07	38.95	42.99	65	k__Bacteria; p__Actinobacteria; c__Actinobacteria; o__Corynebacteriales; f__Gordoniaceae; g__Gordonia; s__Gordonia_neofelifaecis
geneset000570017	aquaporin family protein [Gordonia otitidis]	gi|494448282|ref|WP_007240294.1|	6e-71	75.82	94.3	276	k__Bacteria; p__Actinobacteria; c__Actinobacteria; o__Corynebacteriales; f__Gordoniaceae; g__Gordonia; s__Gordonia_otitidis
geneset000037209	NAD-dependent epimerase/dehydratase family protein [Gordonia rhizosphera]	gi|493378671|ref|WP_006334947.1|	7.1e-33	61.29	100	149	k__Bacteria; p__Actinobacteria; c__Actinobacteria; o__Corynebacteriales; f__Gordoniaceae; g__Gordonia; s__Gordonia_rhizosphera
geneset000060937	hypothetical protein [Gordonia rhizosphera]	gi|493372851|ref|WP_006329164.1|	2.3e-81	76.96	93.17	311	k__Bacteria; p__Actinobacteria; c__Actinobacteria; o__Corynebacteriales; f__Gordoniaceae; g__Gordonia; s__Gordonia_rhizosphera
geneset000394388	Ktr system potassium uptake protein KtrB [Gordonia rhizosphera NBRC 16068]	gi|403204671|ref|GAB91317.1|	6.9e-160	71.36	100	573	k__Bacteria; p__Actinobacteria; c__Actinobacteria; o__Corynebacteriales; f__Gordoniaceae; g__Gordonia; s__Gordonia_rhizosphera
geneset000031137	hypothetical protein DI630_37660 [Gordonia sp.]	gi|1405520764|ref|PZT84058.1|	3.3e-29	96.15	89.66	136	k__Bacteria; p__Actinobacteria; c__Actinobacteria; o__Corynebacteriales; f__Gordoniaceae; g__Gordonia; s__Gordonia_sp.
geneset000152318	hypothetical protein DI630_35225 [Gordonia sp.]	gi|1405523322|ref|PZT86311.1|	5.3e-41	84.3	100	176	k__Bacteria; p__Actinobacteria; c__Actinobacteria; o__Corynebacteriales; f__Gordoniaceae; g__Gordonia; s__Gordonia_sp.
geneset000371091	hypothetical protein DI630_35075 [Gordonia sp.]	gi|1405523479|ref|PZT86457.1|	3.1e-19	90.7	100	103	k__Bacteria; p__Actinobacteria; c__Actinobacteria; o__Corynebacteriales; f__Gordoniaceae; g__Gordonia; s__Gordonia_sp.
geneset000144037	peptidylprolyl isomerase, partial [Gordonia sp. AMA120]	gi|1575468604|ref|WP_129913647.1|	1.7e-47	74.58	99.16	198	k__Bacteria; p__Actinobacteria; c__Actinobacteria; o__Corynebacteriales; f__Gordoniaceae; g__Gordonia; s__Gordonia_sp._AMA120
geneset000394389	TrkA family potassium uptake protein [Gordonia sp. AMA120]	gi|1575465267|ref|WP_129910312.1|	1.3e-79	72.86	99.53	305	k__Bacteria; p__Actinobacteria; c__Actinobacteria; o__Corynebacteriales; f__Gordoniaceae; g__Gordonia; s__Gordonia_sp._AMA120
geneset000424301	6-phosphofructokinase [Gordonia sp. AMA120]	gi|1575464126|ref|WP_129909171.1|	0	81.3	98.4	1208	k__Bacteria; p__Actinobacteria; c__Actinobacteria; o__Corynebacteriales; f__Gordoniaceae; g__Gordonia; s__Gordonia_sp._AMA120
geneset000535870	hypothetical protein [Gordonia sp. AMA120]	gi|1575462274|ref|WP_129907341.1|	2.9e-98	68.27	96.09	367	k__Bacteria; p__Actinobacteria; c__Actinobacteria; o__Corynebacteriales; f__Gordoniaceae; g__Gordonia; s__Gordonia_sp._AMA120
geneset000192651	PIN domain-containing protein [Gordonia sp. i37]	gi|1165723919|ref|WP_079930428.1|	1.9e-54	66.24	97.52	221	k__Bacteria; p__Actinobacteria; c__Actinobacteria; o__Corynebacteriales; f__Gordoniaceae; g__Gordonia; s__Gordonia_sp._i37
geneset000035678	hypothetical protein KTR9_4847 (plasmid) [Gordonia sp. KTR9]	gi|301321538|ref|ADK68928.1|	1.3e-49	36.03	67.47	207	k__Bacteria; p__Actinobacteria; c__Actinobacteria; o__Corynebacteriales; f__Gordoniaceae; g__Gordonia; s__Gordonia_sp._KTR9
geneset000308036	hypothetical protein [Gordonia sp. NB4-1Y]	gi|523658852|ref|WP_020791872.1|	1.8e-30	61.4	99.13	141	k__Bacteria; p__Actinobacteria; c__Actinobacteria; o__Corynebacteriales; f__Gordoniaceae; g__Gordonia; s__Gordonia_sp._NB4-1Y
geneset000031671	MULTISPECIES: hypothetical protein [Gordonia]	gi|1039537758|ref|WP_064868538.1|	3e-33	75.73	86.32	150	k__Bacteria; p__Actinobacteria; c__Actinobacteria; o__Corynebacteriales; f__Gordoniaceae; g__Gordonia; s__Unclassified
geneset000427508	MULTISPECIES: ribbon-helix-helix protein, CopG family [Gordonia]	gi|493375912|ref|WP_006332206.1|	4.4e-09	69.64	93.1	69	k__Bacteria; p__Actinobacteria; c__Actinobacteria; o__Corynebacteriales; f__Gordoniaceae; g__Gordonia; s__Unclassified
geneset000280957	ABC transporter permease [Millisia brevis]	gi|1055157907|ref|WP_066904085.1|	6e-115	74.65	96.93	423	k__Bacteria; p__Actinobacteria; c__Actinobacteria; o__Corynebacteriales; f__Gordoniaceae; g__Millisia; s__Millisia_brevis
geneset000498423	sodium/proline symporter PutP [Hoyosella subflava]	gi|503573509|ref|WP_013807585.1|	1.1e-233	84.43	99.01	818	k__Bacteria; p__Actinobacteria; c__Actinobacteria; o__Corynebacteriales; f__Mycobacteriaceae; g__Hoyosella; s__Hoyosella_subflava
geneset000203323	TlpA family protein disulfide reductase [Mycobacterium ahvazicum]	gi|1246086613|ref|WP_096284547.1|	4e-23	76.06	95.95	116	k__Bacteria; p__Actinobacteria; c__Actinobacteria; o__Corynebacteriales; f__Mycobacteriaceae; g__Mycobacterium; s__Mycobacterium_ahvazicum
geneset000473490	NAD(P)H-quinone oxidoreductase [Mycobacterium ahvazicum]	gi|1328672400|ref|SOX56587.1|	1.1e-10	97.06	32.69	75	k__Bacteria; p__Actinobacteria; c__Actinobacteria; o__Corynebacteriales; f__Mycobacteriaceae; g__Mycobacterium; s__Mycobacterium_ahvazicum
geneset000151831	ATP-dependent DNA ligase [Mycobacterium alsense]	gi|1056789646|ref|WP_068210520.1|	4.4e-168	80.85	99.72	600	k__Bacteria; p__Actinobacteria; c__Actinobacteria; o__Corynebacteriales; f__Mycobacteriaceae; g__Mycobacterium; s__Mycobacterium_alsense
geneset000424453	3-(cis-5,6-dihydroxycyclohexa-1,3-dien-1-yl)propanoate dehydrogenase [Mycobacterium alsense]	gi|1055700227|ref|WP_067321892.1|	3e-113	80.23	99.62	417	k__Bacteria; p__Actinobacteria; c__Actinobacteria; o__Corynebacteriales; f__Mycobacteriaceae; g__Mycobacterium; s__Mycobacterium_alsense
geneset000424973	MBL fold metallo-hydrolase [Mycobacterium alsense]	gi|1486843904|ref|WP_120313774.1|	7.7e-53	81.51	100	215	k__Bacteria; p__Actinobacteria; c__Actinobacteria; o__Corynebacteriales; f__Mycobacteriaceae; g__Mycobacterium; s__Mycobacterium_alsense
geneset000424314	NUDIX domain-containing protein [Mycobacterium aquaticum]	gi|1178651178|ref|WP_083161795.1|	2.8e-72	64.19	95.13	281	k__Bacteria; p__Actinobacteria; c__Actinobacteria; o__Corynebacteriales; f__Mycobacteriaceae; g__Mycobacterium; s__Mycobacterium_aquaticum
geneset000003409	enoyl-CoA hydratase [Mycobacterium asiaticum]	gi|1040884312|ref|WP_065143854.1|	3.5e-51	93.1	89.23	210	k__Bacteria; p__Actinobacteria; c__Actinobacteria; o__Corynebacteriales; f__Mycobacteriaceae; g__Mycobacterium; s__Mycobacterium_asiaticum
geneset000010666	DNA-directed RNA polymerase subunit beta&apos; [Mycobacterium asiaticum]	gi|1040794331|ref|WP_065119012.1|	9.4e-73	82.04	100	282	k__Bacteria; p__Actinobacteria; c__Actinobacteria; o__Corynebacteriales; f__Mycobacteriaceae; g__Mycobacterium; s__Mycobacterium_asiaticum
geneset000030875	TetR family transcriptional regulator [Mycobacterium asiaticum]	gi|1039970455|ref|WP_065036389.1|	2e-55	86.67	95.74	224	k__Bacteria; p__Actinobacteria; c__Actinobacteria; o__Corynebacteriales; f__Mycobacteriaceae; g__Mycobacterium; s__Mycobacterium_asiaticum
geneset000051924	HTH domain-containing protein [Mycobacterium asiaticum]	gi|1040894248|ref|WP_065146726.1|	1.1e-71	63.79	99.1	279	k__Bacteria; p__Actinobacteria; c__Actinobacteria; o__Corynebacteriales; f__Mycobacteriaceae; g__Mycobacterium; s__Mycobacterium_asiaticum
geneset000059484	citrate synthase 2 [Mycobacterium asiaticum]	gi|1040889519|ref|WP_065145331.1|	1e-105	97.46	100	392	k__Bacteria; p__Actinobacteria; c__Actinobacteria; o__Corynebacteriales; f__Mycobacteriaceae; g__Mycobacterium; s__Mycobacterium_asiaticum
geneset000067446	WXG100 family type VII secretion target [Mycobacterium asiaticum]	gi|738407112|ref|WP_036358749.1|	8e-45	100	100	188	k__Bacteria; p__Actinobacteria; c__Actinobacteria; o__Corynebacteriales; f__Mycobacteriaceae; g__Mycobacterium; s__Mycobacterium_asiaticum
geneset000082060	flavodoxin family protein [Mycobacterium asiaticum]	gi|1040943450|ref|WP_065161304.1|	2.5e-72	88.08	100	280	k__Bacteria; p__Actinobacteria; c__Actinobacteria; o__Corynebacteriales; f__Mycobacteriaceae; g__Mycobacterium; s__Mycobacterium_asiaticum
geneset000091959	TIR domain-containing protein [Mycobacterium asiaticum]	gi|1039970738|ref|WP_065036672.1|	3e-82	90.12	100	313	k__Bacteria; p__Actinobacteria; c__Actinobacteria; o__Corynebacteriales; f__Mycobacteriaceae; g__Mycobacterium; s__Mycobacterium_asiaticum
geneset000094615	DNA-directed RNA polymerase subunit beta&apos; [Mycobacterium asiaticum]	gi|1040794331|ref|WP_065119012.1|	3.7e-94	93.05	100	353	k__Bacteria; p__Actinobacteria; c__Actinobacteria; o__Corynebacteriales; f__Mycobacteriaceae; g__Mycobacterium; s__Mycobacterium_asiaticum
geneset000104833	sugar ABC transporter permease [Mycobacterium asiaticum]	gi|1040889760|ref|WP_065145395.1|	4.6e-77	94.34	100	296	k__Bacteria; p__Actinobacteria; c__Actinobacteria; o__Corynebacteriales; f__Mycobacteriaceae; g__Mycobacterium; s__Mycobacterium_asiaticum
geneset000125194	phosphate ABC transporter permease subunit PstC [Mycobacterium asiaticum]	gi|1040888875|ref|WP_065145145.1|	9.9e-70	81.66	100	272	k__Bacteria; p__Actinobacteria; c__Actinobacteria; o__Corynebacteriales; f__Mycobacteriaceae; g__Mycobacterium; s__Mycobacterium_asiaticum
geneset000160436	DNA polymerase domain-containing protein [Mycobacterium asiaticum]	gi|1040942583|ref|WP_065160437.1|	2.2e-85	88.24	100	324	k__Bacteria; p__Actinobacteria; c__Actinobacteria; o__Corynebacteriales; f__Mycobacteriaceae; g__Mycobacterium; s__Mycobacterium_asiaticum
geneset000167877	serine/threonine protein kinase [Mycobacterium asiaticum]	gi|1040890023|ref|WP_065145476.1|	1.4e-46	91.04	98.99	195	k__Bacteria; p__Actinobacteria; c__Actinobacteria; o__Corynebacteriales; f__Mycobacteriaceae; g__Mycobacterium; s__Mycobacterium_asiaticum
geneset000194107	hypothetical protein A5634_02180 [Mycobacterium asiaticum]	gi|1038475493|ref|OBK25050.1|	1.9e-45	74.05	89.73	191	k__Bacteria; p__Actinobacteria; c__Actinobacteria; o__Corynebacteriales; f__Mycobacteriaceae; g__Mycobacterium; s__Mycobacterium_asiaticum
geneset000234960	ATP-dependent helicase [Mycobacterium asiaticum]	gi|1040888343|ref|WP_065144993.1|	2.3e-77	84.83	100	297	k__Bacteria; p__Actinobacteria; c__Actinobacteria; o__Corynebacteriales; f__Mycobacteriaceae; g__Mycobacterium; s__Mycobacterium_asiaticum
geneset000235046	hypothetical protein [Mycobacterium asiaticum]	gi|1040942850|ref|WP_065160704.1|	1.5e-134	71.19	98.63	488	k__Bacteria; p__Actinobacteria; c__Actinobacteria; o__Corynebacteriales; f__Mycobacteriaceae; g__Mycobacterium; s__Mycobacterium_asiaticum
geneset000296457	serine/threonine protein kinase [Mycobacterium asiaticum]	gi|1173543946|ref|WP_081288562.1|	1e-56	85.19	100	228	k__Bacteria; p__Actinobacteria; c__Actinobacteria; o__Corynebacteriales; f__Mycobacteriaceae; g__Mycobacterium; s__Mycobacterium_asiaticum
geneset000296458	hypothetical protein [Mycobacterium asiaticum]	gi|1040885084|ref|WP_065144062.1|	1.9e-36	72.92	95.05	161	k__Bacteria; p__Actinobacteria; c__Actinobacteria; o__Corynebacteriales; f__Mycobacteriaceae; g__Mycobacterium; s__Mycobacterium_asiaticum
geneset000320778	amidohydrolase [Mycobacterium asiaticum]	gi|1040887232|ref|WP_065144685.1|	4e-38	89.77	98.88	166	k__Bacteria; p__Actinobacteria; c__Actinobacteria; o__Corynebacteriales; f__Mycobacteriaceae; g__Mycobacterium; s__Mycobacterium_asiaticum
geneset000330097	MFS transporter [Mycobacterium asiaticum]	gi|1040889517|ref|WP_065145330.1|	2.5e-85	89.53	100	324	k__Bacteria; p__Actinobacteria; c__Actinobacteria; o__Corynebacteriales; f__Mycobacteriaceae; g__Mycobacterium; s__Mycobacterium_asiaticum
geneset000356981	hypothetical protein [Mycobacterium asiaticum]	gi|1040942113|ref|WP_065159967.1|	7.8e-94	78.48	97.81	352	k__Bacteria; p__Actinobacteria; c__Actinobacteria; o__Corynebacteriales; f__Mycobacteriaceae; g__Mycobacterium; s__Mycobacterium_asiaticum
geneset000357355	hypothetical protein A5634_02180 [Mycobacterium asiaticum]	gi|1038475493|ref|OBK25050.1|	7.4e-115	80.67	97.11	422	k__Bacteria; p__Actinobacteria; c__Actinobacteria; o__Corynebacteriales; f__Mycobacteriaceae; g__Mycobacterium; s__Mycobacterium_asiaticum
geneset000375239	hypothetical protein A9X01_22570 [Mycobacterium asiaticum]	gi|1038322823|ref|OBI82089.1|	1.8e-76	76.79	100	294	k__Bacteria; p__Actinobacteria; c__Actinobacteria; o__Corynebacteriales; f__Mycobacteriaceae; g__Mycobacterium; s__Mycobacterium_asiaticum
geneset000406312	MFS transporter [Mycobacterium asiaticum]	gi|1040798626|ref|WP_065122405.1|	1.2e-16	72.15	84.04	95	k__Bacteria; p__Actinobacteria; c__Actinobacteria; o__Corynebacteriales; f__Mycobacteriaceae; g__Mycobacterium; s__Mycobacterium_asiaticum
geneset000410430	acyl-CoA dehydrogenase [Mycobacterium asiaticum]	gi|738410290|ref|WP_036361890.1|	5.6e-89	95.29	100	336	k__Bacteria; p__Actinobacteria; c__Actinobacteria; o__Corynebacteriales; f__Mycobacteriaceae; g__Mycobacterium; s__Mycobacterium_asiaticum
geneset000443523	coproporphyrinogen III oxidase [Mycobacterium asiaticum]	gi|1039970933|ref|WP_065036867.1|	6.7e-74	87.66	90.06	286	k__Bacteria; p__Actinobacteria; c__Actinobacteria; o__Corynebacteriales; f__Mycobacteriaceae; g__Mycobacterium; s__Mycobacterium_asiaticum
geneset000445517	LLM class flavin-dependent oxidoreductase [Mycobacterium asiaticum]	gi|1040890574|ref|WP_065145634.1|	1.1e-76	80.7	100	295	k__Bacteria; p__Actinobacteria; c__Actinobacteria; o__Corynebacteriales; f__Mycobacteriaceae; g__Mycobacterium; s__Mycobacterium_asiaticum
geneset000462219	ABC transporter ATP-binding protein [Mycobacterium asiaticum]	gi|1040854749|ref|WP_065140066.1|	4.8e-72	86.98	98.83	280	k__Bacteria; p__Actinobacteria; c__Actinobacteria; o__Corynebacteriales; f__Mycobacteriaceae; g__Mycobacterium; s__Mycobacterium_asiaticum
geneset000498720	gluconate 2-dehydrogenase subunit 3 family protein [Mycobacterium asiaticum]	gi|738410075|ref|WP_036361678.1|	6.4e-107	78.81	99.58	396	k__Bacteria; p__Actinobacteria; c__Actinobacteria; o__Corynebacteriales; f__Mycobacteriaceae; g__Mycobacterium; s__Mycobacterium_asiaticum
geneset000498832	type I pantothenate kinase [Mycobacterium asiaticum]	gi|1040800080|ref|WP_065123529.1|	5.9e-66	88.51	98.01	259	k__Bacteria; p__Actinobacteria; c__Actinobacteria; o__Corynebacteriales; f__Mycobacteriaceae; g__Mycobacterium; s__Mycobacterium_asiaticum
geneset000509411	hypothetical protein [Mycobacterium asiaticum]	gi|1040880852|ref|WP_065142876.1|	2.8e-45	74.02	100	190	k__Bacteria; p__Actinobacteria; c__Actinobacteria; o__Corynebacteriales; f__Mycobacteriaceae; g__Mycobacterium; s__Mycobacterium_asiaticum
geneset000517837	alanine--tRNA ligase [Mycobacterium asiaticum]	gi|738403567|ref|WP_036355242.1|	7.7e-88	96.3	100	332	k__Bacteria; p__Actinobacteria; c__Actinobacteria; o__Corynebacteriales; f__Mycobacteriaceae; g__Mycobacterium; s__Mycobacterium_asiaticum
geneset000548952	peroxidase [Mycobacterium asiaticum]	gi|1040888585|ref|WP_065145068.1|	1.3e-59	89.76	92.7	238	k__Bacteria; p__Actinobacteria; c__Actinobacteria; o__Corynebacteriales; f__Mycobacteriaceae; g__Mycobacterium; s__Mycobacterium_asiaticum
geneset000549286	class II fructose-bisphosphatase [Mycobacterium asiaticum]	gi|1040942916|ref|WP_065160770.1|	1.1e-99	93.53	100	372	k__Bacteria; p__Actinobacteria; c__Actinobacteria; o__Corynebacteriales; f__Mycobacteriaceae; g__Mycobacterium; s__Mycobacterium_asiaticum
geneset000566021	FAD-binding domain [Mycobacterium asiaticum]	gi|1040891253|ref|WP_065145834.1|	1.7e-141	64.19	99.74	511	k__Bacteria; p__Actinobacteria; c__Actinobacteria; o__Corynebacteriales; f__Mycobacteriaceae; g__Mycobacterium; s__Mycobacterium_asiaticum
geneset000006420	WhiB family transcriptional regulator [Mycobacterium avium]	gi|1171017261|ref|WP_080576318.1|	1.9e-06	37.14	67.31	62	k__Bacteria; p__Actinobacteria; c__Actinobacteria; o__Corynebacteriales; f__Mycobacteriaceae; g__Mycobacterium; s__Mycobacterium_avium
geneset000022622	cadmium inducible protein cadi [Mycobacterium avium 104]	gi|118164371|ref|ABK65268.1|	4.2e-67	80.5	100	263	k__Bacteria; p__Actinobacteria; c__Actinobacteria; o__Corynebacteriales; f__Mycobacteriaceae; g__Mycobacterium; s__Mycobacterium_avium
geneset000031635	hypothetical protein [Mycobacterium avium]	gi|656317032|ref|WP_029249111.1|	2.6e-45	65.56	99.34	191	k__Bacteria; p__Actinobacteria; c__Actinobacteria; o__Corynebacteriales; f__Mycobacteriaceae; g__Mycobacterium; s__Mycobacterium_avium
geneset000052129	dienelactone hydrolase family protein [Mycobacterium avium]	gi|500042871|ref|WP_011723589.1|	2.8e-110	80.83	100	407	k__Bacteria; p__Actinobacteria; c__Actinobacteria; o__Corynebacteriales; f__Mycobacteriaceae; g__Mycobacterium; s__Mycobacterium_avium
geneset000060439	DUF2188 domain-containing protein [Mycobacterium avium]	gi|1180567466|ref|WP_084055111.1|	6.8e-34	96.1	100	152	k__Bacteria; p__Actinobacteria; c__Actinobacteria; o__Corynebacteriales; f__Mycobacteriaceae; g__Mycobacterium; s__Mycobacterium_avium
geneset000082119	helicase SNF2 [Mycobacterium avium]	gi|1209243180|ref|WP_088295452.1|	0	95.25	100	2061	k__Bacteria; p__Actinobacteria; c__Actinobacteria; o__Corynebacteriales; f__Mycobacteriaceae; g__Mycobacterium; s__Mycobacterium_avium
geneset000151548	type II toxin-antitoxin system PemK/MazF family toxin [Mycobacterium avium]	gi|1173395507|ref|WP_081248240.1|	1.4e-46	81.58	100	194	k__Bacteria; p__Actinobacteria; c__Actinobacteria; o__Corynebacteriales; f__Mycobacteriaceae; g__Mycobacterium; s__Mycobacterium_avium
geneset000167073	hypothetical protein [Mycobacterium avium]	gi|1123790546|ref|WP_074340119.1|	9.9e-13	77.08	92.31	81	k__Bacteria; p__Actinobacteria; c__Actinobacteria; o__Corynebacteriales; f__Mycobacteriaceae; g__Mycobacterium; s__Mycobacterium_avium
geneset000203326	hypothetical protein [Mycobacterium avium]	gi|1016061022|ref|WP_062908269.1|	1.2e-20	84.75	70.24	108	k__Bacteria; p__Actinobacteria; c__Actinobacteria; o__Corynebacteriales; f__Mycobacteriaceae; g__Mycobacterium; s__Mycobacterium_avium
geneset000281724	TrwC relaxase [Mycobacterium avium]	gi|1173394942|ref|WP_081247676.1|	4.8e-25	39.93	48.61	125	k__Bacteria; p__Actinobacteria; c__Actinobacteria; o__Corynebacteriales; f__Mycobacteriaceae; g__Mycobacterium; s__Mycobacterium_avium
geneset000357372	hypothetical protein [Mycobacterium avium]	gi|1242670116|ref|WP_095795306.1|	1.7e-13	97.67	100	83	k__Bacteria; p__Actinobacteria; c__Actinobacteria; o__Corynebacteriales; f__Mycobacteriaceae; g__Mycobacterium; s__Mycobacterium_avium
geneset000461674	hypothetical protein [Mycobacterium avium]	gi|1015947740|ref|WP_062897326.1|	5.9e-23	89.23	100	115	k__Bacteria; p__Actinobacteria; c__Actinobacteria; o__Corynebacteriales; f__Mycobacteriaceae; g__Mycobacterium; s__Mycobacterium_avium
geneset000462497	ferrous iron transport protein A [Mycobacterium avium]	gi|1180528697|ref|WP_084024211.1|	1.3e-20	60.42	84.07	108	k__Bacteria; p__Actinobacteria; c__Actinobacteria; o__Corynebacteriales; f__Mycobacteriaceae; g__Mycobacterium; s__Mycobacterium_avium
geneset000536166	transposase [Mycobacterium avium]	gi|515076368|ref|WP_016706170.1|	9.5e-48	84.35	100	198	k__Bacteria; p__Actinobacteria; c__Actinobacteria; o__Corynebacteriales; f__Mycobacteriaceae; g__Mycobacterium; s__Mycobacterium_avium
geneset000321004	Cutinase [Mycobacterium basiliense]	gi|1534858656|ref|VDM88687.1|	1.8e-83	74.51	79.61	318	k__Bacteria; p__Actinobacteria; c__Actinobacteria; o__Corynebacteriales; f__Mycobacteriaceae; g__Mycobacterium; s__Mycobacterium_basiliense
geneset000357295	Cutinase [Mycobacterium basiliense]	gi|1534858656|ref|VDM88687.1|	2.1e-82	77.55	93.3	314	k__Bacteria; p__Actinobacteria; c__Actinobacteria; o__Corynebacteriales; f__Mycobacteriaceae; g__Mycobacterium; s__Mycobacterium_basiliense
geneset000424523	H(+)/Cl(-) exchange transporter ClcA [Mycobacterium basiliense]	gi|1534860243|ref|VDM90280.1|	9.2e-192	78.91	99.55	679	k__Bacteria; p__Actinobacteria; c__Actinobacteria; o__Corynebacteriales; f__Mycobacteriaceae; g__Mycobacterium; s__Mycobacterium_basiliense
geneset000498716	Trehalase [Mycobacterium basiliense]	gi|1534857881|ref|VDM87909.1|	1.1e-243	69.62	97.64	852	k__Bacteria; p__Actinobacteria; c__Actinobacteria; o__Corynebacteriales; f__Mycobacteriaceae; g__Mycobacterium; s__Mycobacterium_basiliense
geneset000498718	Putative thiamine pyrophosphate-containing protein YdaP [Mycobacterium basiliense]	gi|1534857879|ref|VDM87907.1|	0	89.15	100	1117	k__Bacteria; p__Actinobacteria; c__Actinobacteria; o__Corynebacteriales; f__Mycobacteriaceae; g__Mycobacterium; s__Mycobacterium_basiliense
geneset000535787	wax ester/triacylglycerol synthase family O-acyltransferase [Mycobacterium branderi]	gi|1178621219|ref|WP_083134387.1|	1.6e-170	66.81	100	608	k__Bacteria; p__Actinobacteria; c__Actinobacteria; o__Corynebacteriales; f__Mycobacteriaceae; g__Mycobacterium; s__Mycobacterium_branderi
geneset000566017	ABC transporter permease [Mycobacterium branderi]	gi|1178621047|ref|WP_083134215.1|	3.5e-120	79.65	100	440	k__Bacteria; p__Actinobacteria; c__Actinobacteria; o__Corynebacteriales; f__Mycobacteriaceae; g__Mycobacterium; s__Mycobacterium_branderi
geneset000031669	hypothetical protein [Mycobacterium canettii]	gi|763240076|ref|WP_044109730.1|	1.1e-90	46.93	96.33	343	k__Bacteria; p__Actinobacteria; c__Actinobacteria; o__Corynebacteriales; f__Mycobacteriaceae; g__Mycobacterium; s__Mycobacterium_canettii
geneset000091374	Transposase [Mycobacterium canettii CIPT 140070010]	gi|432163496|ref|CCK60906.1|	5.3e-205	86.27	98.34	723	k__Bacteria; p__Actinobacteria; c__Actinobacteria; o__Corynebacteriales; f__Mycobacteriaceae; g__Mycobacterium; s__Mycobacterium_canettii
geneset000192562	fatty-acid-CoA ligase FadD25 (fatty-acid-CoA synthetase) (fatty-acid-CoA synthase) [Mycobacterium canettii]	gi|505102831|ref|WP_015289933.1|	7.4e-50	68.75	100	206	k__Bacteria; p__Actinobacteria; c__Actinobacteria; o__Corynebacteriales; f__Mycobacteriaceae; g__Mycobacterium; s__Mycobacterium_canettii
geneset000235324	Putative lipase LipD [Mycobacterium canettii CIPT 140070008]	gi|432158604|ref|CCK55900.1|	2.8e-183	73.94	90.43	651	k__Bacteria; p__Actinobacteria; c__Actinobacteria; o__Corynebacteriales; f__Mycobacteriaceae; g__Mycobacterium; s__Mycobacterium_canettii
geneset000282167	wax ester/triacylglycerol synthase family O-acyltransferase [Mycobacterium canettii]	gi|503767501|ref|WP_014001577.1|	7.8e-72	76.54	100	279	k__Bacteria; p__Actinobacteria; c__Actinobacteria; o__Corynebacteriales; f__Mycobacteriaceae; g__Mycobacterium; s__Mycobacterium_canettii
geneset000462113	siderophore RND transporter MmpL5 [Mycobacterium canettii]	gi|763239983|ref|WP_044109643.1|	4.4e-81	90.29	100	310	k__Bacteria; p__Actinobacteria; c__Actinobacteria; o__Corynebacteriales; f__Mycobacteriaceae; g__Mycobacterium; s__Mycobacterium_canettii
geneset000498740	siderophore RND transporter MmpL5 [Mycobacterium canettii]	gi|505102126|ref|WP_015289228.1|	4.4e-64	83.23	100	253	k__Bacteria; p__Actinobacteria; c__Actinobacteria; o__Corynebacteriales; f__Mycobacteriaceae; g__Mycobacterium; s__Mycobacterium_canettii
geneset000003691	beta-ketoacyl-ACP reductase [Mycobacterium celatum]	gi|1011693883|ref|WP_062540249.1|	6.8e-79	93.45	100	302	k__Bacteria; p__Actinobacteria; c__Actinobacteria; o__Corynebacteriales; f__Mycobacteriaceae; g__Mycobacterium; s__Mycobacterium_celatum
geneset000062231	plasmid replication protein [Mycobacterium chimaera]	gi|937326809|ref|KPN46515.1|	2.1e-94	76.69	99.58	354	k__Bacteria; p__Actinobacteria; c__Actinobacteria; o__Corynebacteriales; f__Mycobacteriaceae; g__Mycobacterium; s__Mycobacterium_chimaera
geneset000082439	plasmid replication protein [Mycobacterium chimaera]	gi|937326809|ref|KPN46515.1|	1.1e-76	71.62	76.31	296	k__Bacteria; p__Actinobacteria; c__Actinobacteria; o__Corynebacteriales; f__Mycobacteriaceae; g__Mycobacterium; s__Mycobacterium_chimaera
geneset000192030	plasmid replication protein [Mycobacterium chimaera]	gi|937326809|ref|KPN46515.1|	5.5e-102	69.9	79.01	380	k__Bacteria; p__Actinobacteria; c__Actinobacteria; o__Corynebacteriales; f__Mycobacteriaceae; g__Mycobacterium; s__Mycobacterium_chimaera
geneset000341772	plasmid replication protein [Mycobacterium chimaera]	gi|937326809|ref|KPN46515.1|	6.1e-16	63.64	89.19	92	k__Bacteria; p__Actinobacteria; c__Actinobacteria; o__Corynebacteriales; f__Mycobacteriaceae; g__Mycobacterium; s__Mycobacterium_chimaera
geneset000424861	AarF/ABC1/UbiB kinase family protein [Mycobacterium chimaera]	gi|1326124312|ref|WP_101953498.1|	2.8e-146	58.85	94.36	528	k__Bacteria; p__Actinobacteria; c__Actinobacteria; o__Corynebacteriales; f__Mycobacteriaceae; g__Mycobacterium; s__Mycobacterium_chimaera
geneset000439490	hypothetical protein [Mycobacterium chimaera]	gi|1242621910|ref|WP_095764242.1|	1.2e-55	60.33	98.92	225	k__Bacteria; p__Actinobacteria; c__Actinobacteria; o__Corynebacteriales; f__Mycobacteriaceae; g__Mycobacterium; s__Mycobacterium_chimaera
geneset000461640	hypothetical protein [Mycobacterium chimaera]	gi|1242621910|ref|WP_095764242.1|	1.8e-62	63.59	98.98	248	k__Bacteria; p__Actinobacteria; c__Actinobacteria; o__Corynebacteriales; f__Mycobacteriaceae; g__Mycobacterium; s__Mycobacterium_chimaera
geneset000535832	plasmid replication protein [Mycobacterium chimaera]	gi|937326809|ref|KPN46515.1|	1.2e-21	77.46	57.72	112	k__Bacteria; p__Actinobacteria; c__Actinobacteria; o__Corynebacteriales; f__Mycobacteriaceae; g__Mycobacterium; s__Mycobacterium_chimaera
geneset000022455	RecQ family ATP-dependent DNA helicase [Mycobacterium colombiense]	gi|1424453396|ref|WP_112633215.1|	1e-61	70.76	100	245	k__Bacteria; p__Actinobacteria; c__Actinobacteria; o__Corynebacteriales; f__Mycobacteriaceae; g__Mycobacterium; s__Mycobacterium_colombiense
geneset000192976	RecQ family ATP-dependent DNA helicase [Mycobacterium colombiense]	gi|1424453396|ref|WP_112633215.1|	3e-66	78.11	100	260	k__Bacteria; p__Actinobacteria; c__Actinobacteria; o__Corynebacteriales; f__Mycobacteriaceae; g__Mycobacterium; s__Mycobacterium_colombiense
geneset000306555	flavin-dependent monooxygenase [Mycobacterium colombiense]	gi|495047551|ref|WP_007772387.1|	1.5e-116	91.3	100	428	k__Bacteria; p__Actinobacteria; c__Actinobacteria; o__Corynebacteriales; f__Mycobacteriaceae; g__Mycobacterium; s__Mycobacterium_colombiense
geneset000370197	non-ribosomal peptide synthetase [Mycobacterium colombiense]	gi|1132931016|ref|OMC27093.1|	1.7e-29	63.3	82.58	138	k__Bacteria; p__Actinobacteria; c__Actinobacteria; o__Corynebacteriales; f__Mycobacteriaceae; g__Mycobacterium; s__Mycobacterium_colombiense
geneset000394564	ArsR family transcriptional regulator [Mycobacterium colombiense]	gi|1424453367|ref|WP_112633208.1|	8.4e-81	61.78	98.43	309	k__Bacteria; p__Actinobacteria; c__Actinobacteria; o__Corynebacteriales; f__Mycobacteriaceae; g__Mycobacterium; s__Mycobacterium_colombiense
geneset000082251	nitroreductase family deazaflavin-dependent oxidoreductase [Mycobacterium conspicuum]	gi|1184674229|ref|WP_085234401.1|	2.8e-77	82.32	98.2	297	k__Bacteria; p__Actinobacteria; c__Actinobacteria; o__Corynebacteriales; f__Mycobacteriaceae; g__Mycobacterium; s__Mycobacterium_conspicuum
geneset000462481	TetR/AcrR family transcriptional regulator [Mycobacterium conspicuum]	gi|1184672131|ref|WP_085232421.1|	3.3e-95	72.9	83.12	357	k__Bacteria; p__Actinobacteria; c__Actinobacteria; o__Corynebacteriales; f__Mycobacteriaceae; g__Mycobacterium; s__Mycobacterium_conspicuum
geneset000192941	ribonuclease T(2) [Mycobacterium decipiens]	gi|1184781912|ref|WP_085327079.1|	2.4e-71	60.91	97.31	278	k__Bacteria; p__Actinobacteria; c__Actinobacteria; o__Corynebacteriales; f__Mycobacteriaceae; g__Mycobacterium; s__Mycobacterium_decipiens
geneset000282229	long-chain-fatty-acid--CoA ligase [Mycobacterium decipiens]	gi|1184778196|ref|WP_085323379.1|	4.6e-248	84.62	100	866	k__Bacteria; p__Actinobacteria; c__Actinobacteria; o__Corynebacteriales; f__Mycobacteriaceae; g__Mycobacterium; s__Mycobacterium_decipiens
geneset000282230	wax ester/triacylglycerol synthase family O-acyltransferase [Mycobacterium decipiens]	gi|1184778197|ref|WP_085323380.1|	3e-206	82.11	96.46	727	k__Bacteria; p__Actinobacteria; c__Actinobacteria; o__Corynebacteriales; f__Mycobacteriaceae; g__Mycobacterium; s__Mycobacterium_decipiens
geneset000320848	SDR family NAD(P)-dependent oxidoreductase [Mycobacterium decipiens]	gi|1184778199|ref|WP_085323382.1|	1.3e-122	82.67	97.88	448	k__Bacteria; p__Actinobacteria; c__Actinobacteria; o__Corynebacteriales; f__Mycobacteriaceae; g__Mycobacterium; s__Mycobacterium_decipiens
geneset000333606	TIGR03086 family protein [Mycobacterium decipiens]	gi|1184778574|ref|WP_085323757.1|	4.7e-35	86.02	93	156	k__Bacteria; p__Actinobacteria; c__Actinobacteria; o__Corynebacteriales; f__Mycobacteriaceae; g__Mycobacterium; s__Mycobacterium_decipiens
geneset000357297	hypothetical protein [Mycobacterium decipiens]	gi|1184777833|ref|WP_085323016.1|	6e-60	81.69	100	239	k__Bacteria; p__Actinobacteria; c__Actinobacteria; o__Corynebacteriales; f__Mycobacteriaceae; g__Mycobacterium; s__Mycobacterium_decipiens
geneset000366106	TIGR03086 family protein [Mycobacterium decipiens]	gi|1184778574|ref|WP_085323757.1|	5.2e-16	81.48	85.71	92	k__Bacteria; p__Actinobacteria; c__Actinobacteria; o__Corynebacteriales; f__Mycobacteriaceae; g__Mycobacterium; s__Mycobacterium_decipiens
geneset000031610	hypothetical protein [Mycobacterium dioxanotrophicus]	gi|1198962770|ref|WP_087074161.1|	1e-07	42.68	85.42	65	k__Bacteria; p__Actinobacteria; c__Actinobacteria; o__Corynebacteriales; f__Mycobacteriaceae; g__Mycobacterium; s__Mycobacterium_dioxanotrophicus
geneset000031627	hypothetical protein BTO20_11395 [Mycobacterium dioxanotrophicus]	gi|1198022693|ref|ART69108.1|	2.4e-74	63.41	86.5	288	k__Bacteria; p__Actinobacteria; c__Actinobacteria; o__Corynebacteriales; f__Mycobacteriaceae; g__Mycobacterium; s__Mycobacterium_dioxanotrophicus
geneset000031631	hypothetical protein [Mycobacterium dioxanotrophicus]	gi|1198964551|ref|WP_087075942.1|	9.5e-07	42.5	59.26	62	k__Bacteria; p__Actinobacteria; c__Actinobacteria; o__Corynebacteriales; f__Mycobacteriaceae; g__Mycobacterium; s__Mycobacterium_dioxanotrophicus
geneset000031638	phage portal protein [Mycobacterium dioxanotrophicus]	gi|1198964559|ref|WP_087075950.1|	1e-194	77.14	86.03	689	k__Bacteria; p__Actinobacteria; c__Actinobacteria; o__Corynebacteriales; f__Mycobacteriaceae; g__Mycobacterium; s__Mycobacterium_dioxanotrophicus
geneset000031639	HK97 family phage prohead protease [Mycobacterium dioxanotrophicus]	gi|1198964561|ref|WP_087075952.1|	6.1e-71	58.87	100	276	k__Bacteria; p__Actinobacteria; c__Actinobacteria; o__Corynebacteriales; f__Mycobacteriaceae; g__Mycobacterium; s__Mycobacterium_dioxanotrophicus
geneset000031650	hypothetical protein BTO20_11500 [Mycobacterium dioxanotrophicus]	gi|1198027142|ref|ART73557.1|	2.6e-41	63.43	100	177	k__Bacteria; p__Actinobacteria; c__Actinobacteria; o__Corynebacteriales; f__Mycobacteriaceae; g__Mycobacterium; s__Mycobacterium_dioxanotrophicus
geneset000212842	LysR family transcriptional regulator [Mycobacterium dioxanotrophicus]	gi|1198966842|ref|WP_087078201.1|	1.4e-22	71.79	86.67	114	k__Bacteria; p__Actinobacteria; c__Actinobacteria; o__Corynebacteriales; f__Mycobacteriaceae; g__Mycobacterium; s__Mycobacterium_dioxanotrophicus
geneset000424616	DUF262 domain-containing protein [Mycobacterium dioxanotrophicus]	gi|1198963055|ref|WP_087074446.1|	5e-82	88.02	100	313	k__Bacteria; p__Actinobacteria; c__Actinobacteria; o__Corynebacteriales; f__Mycobacteriaceae; g__Mycobacterium; s__Mycobacterium_dioxanotrophicus
geneset000194244	class I SAM-dependent methyltransferase [Mycobacterium florentinum]	gi|1184665681|ref|WP_085226066.1|	3.8e-06	81.08	100	58	k__Bacteria; p__Actinobacteria; c__Actinobacteria; o__Corynebacteriales; f__Mycobacteriaceae; g__Mycobacterium; s__Mycobacterium_florentinum
geneset000536062	fatty-acid--CoA ligase [Mycobacterium fragae]	gi|1184638872|ref|WP_085199778.1|	1e-120	69.75	99.05	442	k__Bacteria; p__Actinobacteria; c__Actinobacteria; o__Corynebacteriales; f__Mycobacteriaceae; g__Mycobacterium; s__Mycobacterium_fragae
geneset000545819	fatty-acid--CoA ligase [Mycobacterium fragae]	gi|1184638872|ref|WP_085199778.1|	6.2e-87	80	100	329	k__Bacteria; p__Actinobacteria; c__Actinobacteria; o__Corynebacteriales; f__Mycobacteriaceae; g__Mycobacterium; s__Mycobacterium_fragae
geneset000328708	CopG family transcripitonal regulator [Mycobacterium gastri &apos;Wayne&apos;]	gi|574759264|ref|ETW22915.1|	5.4e-20	74.67	100	105	k__Bacteria; p__Actinobacteria; c__Actinobacteria; o__Corynebacteriales; f__Mycobacteriaceae; g__Mycobacterium; s__Mycobacterium_gastri
geneset000357348	SDR family oxidoreductase [Mycobacterium gastri]	gi|738457831|ref|WP_036408935.1|	1.8e-97	75.1	95.11	365	k__Bacteria; p__Actinobacteria; c__Actinobacteria; o__Corynebacteriales; f__Mycobacteriaceae; g__Mycobacterium; s__Mycobacterium_gastri
geneset000566062	shikimate dehydrogenase [Mycobacterium gastri]	gi|738460876|ref|WP_036411781.1|	7.1e-23	94.92	100	115	k__Bacteria; p__Actinobacteria; c__Actinobacteria; o__Corynebacteriales; f__Mycobacteriaceae; g__Mycobacterium; s__Mycobacterium_gastri
geneset000022047	hypothetical protein [Mycobacterium gordonae]	gi|943986049|ref|WP_055580682.1|	8.4e-126	96.77	100	459	k__Bacteria; p__Actinobacteria; c__Actinobacteria; o__Corynebacteriales; f__Mycobacteriaceae; g__Mycobacterium; s__Mycobacterium_gordonae
geneset000031617	hypothetical protein [Mycobacterium gordonae]	gi|1040946609|ref|WP_065164308.1|	2.1e-94	75.45	94.92	354	k__Bacteria; p__Actinobacteria; c__Actinobacteria; o__Corynebacteriales; f__Mycobacteriaceae; g__Mycobacterium; s__Mycobacterium_gordonae
geneset000059568	hydroxylase [Mycobacterium gordonae]	gi|1040819220|ref|WP_065133015.1|	1.3e-88	98.3	100	335	k__Bacteria; p__Actinobacteria; c__Actinobacteria; o__Corynebacteriales; f__Mycobacteriaceae; g__Mycobacterium; s__Mycobacterium_gordonae
geneset000062993	hypothetical protein [Mycobacterium gordonae]	gi|943986050|ref|WP_055580683.1|	2.2e-35	81.9	100	157	k__Bacteria; p__Actinobacteria; c__Actinobacteria; o__Corynebacteriales; f__Mycobacteriaceae; g__Mycobacterium; s__Mycobacterium_gordonae
geneset000063067	ribonuclease PH [Mycobacterium gordonae]	gi|943985025|ref|WP_055579658.1|	1.8e-90	98.31	100	341	k__Bacteria; p__Actinobacteria; c__Actinobacteria; o__Corynebacteriales; f__Mycobacteriaceae; g__Mycobacterium; s__Mycobacterium_gordonae
geneset000063542	50S ribosomal protein L3 [Mycobacterium gordonae]	gi|943981734|ref|WP_055576367.1|	5.7e-43	95.7	100	182	k__Bacteria; p__Actinobacteria; c__Actinobacteria; o__Corynebacteriales; f__Mycobacteriaceae; g__Mycobacterium; s__Mycobacterium_gordonae
geneset000081906	IS30 family transposase [Mycobacterium gordonae]	gi|1040817566|ref|WP_065132535.1|	1.3e-66	88.08	68.64	262	k__Bacteria; p__Actinobacteria; c__Actinobacteria; o__Corynebacteriales; f__Mycobacteriaceae; g__Mycobacterium; s__Mycobacterium_gordonae
geneset000082187	DNA helicase UvrD [Mycobacterium gordonae]	gi|943986217|ref|WP_055580850.1|	7.8e-128	83.63	99.29	466	k__Bacteria; p__Actinobacteria; c__Actinobacteria; o__Corynebacteriales; f__Mycobacteriaceae; g__Mycobacterium; s__Mycobacterium_gordonae
geneset000082414	cytochrome P450 [Mycobacterium gordonae]	gi|943986956|ref|WP_055581589.1|	3.9e-205	86.67	99.75	723	k__Bacteria; p__Actinobacteria; c__Actinobacteria; o__Corynebacteriales; f__Mycobacteriaceae; g__Mycobacterium; s__Mycobacterium_gordonae
geneset000104839	pyridoxamine 5&apos;-phosphate oxidase [Mycobacterium gordonae]	gi|1040945922|ref|WP_065163621.1|	8.7e-52	86.84	94.21	212	k__Bacteria; p__Actinobacteria; c__Actinobacteria; o__Corynebacteriales; f__Mycobacteriaceae; g__Mycobacterium; s__Mycobacterium_gordonae
geneset000152195	hypothetical protein [Mycobacterium gordonae]	gi|943986053|ref|WP_055580686.1|	3.7e-75	98.53	100	290	k__Bacteria; p__Actinobacteria; c__Actinobacteria; o__Corynebacteriales; f__Mycobacteriaceae; g__Mycobacterium; s__Mycobacterium_gordonae
geneset000152221	MBL fold metallo-hydrolase [Mycobacterium gordonae]	gi|943985044|ref|WP_055579677.1|	7.3e-57	68.05	99.4	229	k__Bacteria; p__Actinobacteria; c__Actinobacteria; o__Corynebacteriales; f__Mycobacteriaceae; g__Mycobacterium; s__Mycobacterium_gordonae
geneset000153673	hypothetical protein [Mycobacterium gordonae]	gi|1040828862|ref|WP_065135631.1|	1.3e-69	83.12	94.67	271	k__Bacteria; p__Actinobacteria; c__Actinobacteria; o__Corynebacteriales; f__Mycobacteriaceae; g__Mycobacterium; s__Mycobacterium_gordonae
geneset000192882	DEAD/DEAH box helicase [Mycobacterium gordonae]	gi|943986216|ref|WP_055580849.1|	6.8e-61	92.31	94.89	242	k__Bacteria; p__Actinobacteria; c__Actinobacteria; o__Corynebacteriales; f__Mycobacteriaceae; g__Mycobacterium; s__Mycobacterium_gordonae
geneset000202848	RNA polymerase subunit sigma-70 [Mycobacterium gordonae]	gi|1040834750|ref|WP_065137286.1|	3.3e-52	85.71	94.74	213	k__Bacteria; p__Actinobacteria; c__Actinobacteria; o__Corynebacteriales; f__Mycobacteriaceae; g__Mycobacterium; s__Mycobacterium_gordonae
geneset000234782	acyl-CoA desaturase [Mycobacterium gordonae]	gi|1039980269|ref|WP_065045463.1|	4.6e-187	80.83	99.23	663	k__Bacteria; p__Actinobacteria; c__Actinobacteria; o__Corynebacteriales; f__Mycobacteriaceae; g__Mycobacterium; s__Mycobacterium_gordonae
geneset000236839	hypothetical protein A9W98_32655 [Mycobacterium gordonae]	gi|1039782960|ref|OBR98952.1|	4.8e-100	70.38	100	373	k__Bacteria; p__Actinobacteria; c__Actinobacteria; o__Corynebacteriales; f__Mycobacteriaceae; g__Mycobacterium; s__Mycobacterium_gordonae
geneset000282340	hypothetical protein [Mycobacterium gordonae]	gi|943986050|ref|WP_055580683.1|	6.9e-37	81.9	100	162	k__Bacteria; p__Actinobacteria; c__Actinobacteria; o__Corynebacteriales; f__Mycobacteriaceae; g__Mycobacterium; s__Mycobacterium_gordonae
geneset000320448	hypothetical protein [Mycobacterium gordonae]	gi|943986046|ref|WP_055580679.1|	1.3e-273	98.74	100	951	k__Bacteria; p__Actinobacteria; c__Actinobacteria; o__Corynebacteriales; f__Mycobacteriaceae; g__Mycobacterium; s__Mycobacterium_gordonae
geneset000321107	succinylglutamate desuccinylase [Mycobacterium gordonae]	gi|1039784545|ref|OBS00023.1|	2.8e-164	87.46	100	587	k__Bacteria; p__Actinobacteria; c__Actinobacteria; o__Corynebacteriales; f__Mycobacteriaceae; g__Mycobacterium; s__Mycobacterium_gordonae
geneset000321108	30S ribosomal protein S6--L-glutamate ligase [Mycobacterium gordonae]	gi|943984415|ref|WP_055579048.1|	2.7e-147	91.36	100	530	k__Bacteria; p__Actinobacteria; c__Actinobacteria; o__Corynebacteriales; f__Mycobacteriaceae; g__Mycobacterium; s__Mycobacterium_gordonae
geneset000322592	FAD-dependent oxidoreductase [Mycobacterium gordonae]	gi|943985151|ref|WP_055579784.1|	4.1e-96	86.12	84.27	360	k__Bacteria; p__Actinobacteria; c__Actinobacteria; o__Corynebacteriales; f__Mycobacteriaceae; g__Mycobacterium; s__Mycobacterium_gordonae
geneset000334398	sulfate ABC transporter substrate-binding protein [Mycobacterium gordonae]	gi|943985146|ref|WP_055579779.1|	2.8e-65	80.56	99.31	257	k__Bacteria; p__Actinobacteria; c__Actinobacteria; o__Corynebacteriales; f__Mycobacteriaceae; g__Mycobacterium; s__Mycobacterium_gordonae
geneset000334399	sulfate ABC transporter permease subunit CysT [Mycobacterium gordonae]	gi|1040827503|ref|WP_065135267.1|	9.8e-25	84	75	122	k__Bacteria; p__Actinobacteria; c__Actinobacteria; o__Corynebacteriales; f__Mycobacteriaceae; g__Mycobacterium; s__Mycobacterium_gordonae
geneset000357151	DEAD/DEAH box helicase [Mycobacterium gordonae]	gi|943982373|ref|WP_055577006.1|	5.2e-66	75.72	100	260	k__Bacteria; p__Actinobacteria; c__Actinobacteria; o__Corynebacteriales; f__Mycobacteriaceae; g__Mycobacterium; s__Mycobacterium_gordonae
geneset000368903	PLP-dependent cysteine synthase family protein [Mycobacterium gordonae]	gi|1040817240|ref|WP_065132461.1|	1.5e-81	92.26	96.55	311	k__Bacteria; p__Actinobacteria; c__Actinobacteria; o__Corynebacteriales; f__Mycobacteriaceae; g__Mycobacterium; s__Mycobacterium_gordonae
geneset000394507	DEAD/DEAH box helicase [Mycobacterium gordonae]	gi|943986216|ref|WP_055580849.1|	6.7e-175	81.12	99.73	622	k__Bacteria; p__Actinobacteria; c__Actinobacteria; o__Corynebacteriales; f__Mycobacteriaceae; g__Mycobacterium; s__Mycobacterium_gordonae
geneset000424519	sensor domain-containing diguanylate cyclase [Mycobacterium gordonae]	gi|1178464362|ref|WP_082986697.1|	3.3e-47	62.8	53.44	198	k__Bacteria; p__Actinobacteria; c__Actinobacteria; o__Corynebacteriales; f__Mycobacteriaceae; g__Mycobacterium; s__Mycobacterium_gordonae
geneset000424791	DEAD/DEAH box helicase [Mycobacterium gordonae]	gi|943986216|ref|WP_055580849.1|	8.2e-95	88.61	99.51	355	k__Bacteria; p__Actinobacteria; c__Actinobacteria; o__Corynebacteriales; f__Mycobacteriaceae; g__Mycobacterium; s__Mycobacterium_gordonae
geneset000424823	hypothetical protein [Mycobacterium gordonae]	gi|1039979034|ref|WP_065044228.1|	3.4e-24	85.51	97.18	119	k__Bacteria; p__Actinobacteria; c__Actinobacteria; o__Corynebacteriales; f__Mycobacteriaceae; g__Mycobacterium; s__Mycobacterium_gordonae
geneset000424945	hypothetical protein [Mycobacterium gordonae]	gi|943986066|ref|WP_055580699.1|	1.2e-22	98.36	79.22	114	k__Bacteria; p__Actinobacteria; c__Actinobacteria; o__Corynebacteriales; f__Mycobacteriaceae; g__Mycobacterium; s__Mycobacterium_gordonae
geneset000424946	HNH endonuclease [Mycobacterium gordonae]	gi|943986047|ref|WP_055580680.1|	2.8e-47	100	100	196	k__Bacteria; p__Actinobacteria; c__Actinobacteria; o__Corynebacteriales; f__Mycobacteriaceae; g__Mycobacterium; s__Mycobacterium_gordonae
geneset000439244	hypothetical protein [Mycobacterium gordonae]	gi|943986048|ref|WP_055580681.1|	5e-38	96.43	100	166	k__Bacteria; p__Actinobacteria; c__Actinobacteria; o__Corynebacteriales; f__Mycobacteriaceae; g__Mycobacterium; s__Mycobacterium_gordonae
geneset000440821	transposase [Mycobacterium gordonae]	gi|1039781753|ref|OBR97910.1|	2.7e-99	81.98	100	370	k__Bacteria; p__Actinobacteria; c__Actinobacteria; o__Corynebacteriales; f__Mycobacteriaceae; g__Mycobacterium; s__Mycobacterium_gordonae
geneset000462515	transcriptional regulator [Mycobacterium gordonae]	gi|1040833922|ref|WP_065137072.1|	5.2e-35	77	89.29	156	k__Bacteria; p__Actinobacteria; c__Actinobacteria; o__Corynebacteriales; f__Mycobacteriaceae; g__Mycobacterium; s__Mycobacterium_gordonae
geneset000463624	DEAD/DEAH box helicase [Mycobacterium gordonae]	gi|943986216|ref|WP_055580849.1|	1.1e-125	91.74	99.18	458	k__Bacteria; p__Actinobacteria; c__Actinobacteria; o__Corynebacteriales; f__Mycobacteriaceae; g__Mycobacterium; s__Mycobacterium_gordonae
geneset000474690	DNA-binding protein [Mycobacterium gordonae]	gi|943986051|ref|WP_055580684.1|	2.5e-57	91.27	100	230	k__Bacteria; p__Actinobacteria; c__Actinobacteria; o__Corynebacteriales; f__Mycobacteriaceae; g__Mycobacterium; s__Mycobacterium_gordonae
geneset000499002	hypothetical protein [Mycobacterium gordonae]	gi|943986052|ref|WP_055580685.1|	3e-54	100	97.32	220	k__Bacteria; p__Actinobacteria; c__Actinobacteria; o__Corynebacteriales; f__Mycobacteriaceae; g__Mycobacterium; s__Mycobacterium_gordonae
geneset000500059	hypothetical protein [Mycobacterium gordonae]	gi|943985767|ref|WP_055580400.1|	1.7e-22	66.67	38.43	115	k__Bacteria; p__Actinobacteria; c__Actinobacteria; o__Corynebacteriales; f__Mycobacteriaceae; g__Mycobacterium; s__Mycobacterium_gordonae
geneset000566412	sensor domain-containing diguanylate cyclase [Mycobacterium gordonae]	gi|1178464362|ref|WP_082986697.1|	7.8e-40	59.63	99.38	172	k__Bacteria; p__Actinobacteria; c__Actinobacteria; o__Corynebacteriales; f__Mycobacteriaceae; g__Mycobacterium; s__Mycobacterium_gordonae
geneset000022500	hypothetical protein [Mycobacterium grossiae]	gi|1539164341|ref|WP_125939779.1|	2.4e-54	59.6	98.5	221	k__Bacteria; p__Actinobacteria; c__Actinobacteria; o__Corynebacteriales; f__Mycobacteriaceae; g__Mycobacterium; s__Mycobacterium_grossiae
geneset000022745	hemerythrin domain-containing protein [Mycobacterium grossiae]	gi|1539164292|ref|WP_125939730.1|	3.7e-68	70.81	93.43	267	k__Bacteria; p__Actinobacteria; c__Actinobacteria; o__Corynebacteriales; f__Mycobacteriaceae; g__Mycobacterium; s__Mycobacterium_grossiae
geneset000022765	hypothetical protein [Mycobacterium grossiae]	gi|1081795199|ref|WP_070353749.1|	3.1e-73	71.29	99.05	284	k__Bacteria; p__Actinobacteria; c__Actinobacteria; o__Corynebacteriales; f__Mycobacteriaceae; g__Mycobacterium; s__Mycobacterium_grossiae
geneset000062215	GlsB/YeaQ/YmgE family stress response membrane protein [Mycobacterium grossiae]	gi|1081796014|ref|WP_070353928.1|	4e-33	83.33	98.9	149	k__Bacteria; p__Actinobacteria; c__Actinobacteria; o__Corynebacteriales; f__Mycobacteriaceae; g__Mycobacterium; s__Mycobacterium_grossiae
geneset000082061	hypothetical protein [Mycobacterium grossiae]	gi|1081794728|ref|WP_070353278.1|	9.5e-51	66.22	94.27	209	k__Bacteria; p__Actinobacteria; c__Actinobacteria; o__Corynebacteriales; f__Mycobacteriaceae; g__Mycobacterium; s__Mycobacterium_grossiae
geneset000192577	DNA gyrase subunit A [Mycobacterium grossiae]	gi|1081801602|ref|WP_070355115.1|	0	94.1	99.4	1536	k__Bacteria; p__Actinobacteria; c__Actinobacteria; o__Corynebacteriales; f__Mycobacteriaceae; g__Mycobacterium; s__Mycobacterium_grossiae
geneset000192668	hypothetical protein [Mycobacterium grossiae]	gi|1081795199|ref|WP_070353749.1|	1e-67	71.58	100	265	k__Bacteria; p__Actinobacteria; c__Actinobacteria; o__Corynebacteriales; f__Mycobacteriaceae; g__Mycobacterium; s__Mycobacterium_grossiae
geneset000282469	hypothetical protein BEL07_13850 [Mycobacterium grossiae]	gi|1080144510|ref|OFJ53157.1|	8.7e-183	79.4	94.33	649	k__Bacteria; p__Actinobacteria; c__Actinobacteria; o__Corynebacteriales; f__Mycobacteriaceae; g__Mycobacterium; s__Mycobacterium_grossiae
geneset000357301	beta-mannosidase [Mycobacterium grossiae]	gi|1080146481|ref|OFJ55040.1|	2.2e-65	62.11	98.45	258	k__Bacteria; p__Actinobacteria; c__Actinobacteria; o__Corynebacteriales; f__Mycobacteriaceae; g__Mycobacterium; s__Mycobacterium_grossiae
geneset000394434	enoyl-CoA hydratase [Mycobacterium grossiae]	gi|1081801953|ref|WP_070355466.1|	9.7e-114	89.2	100	419	k__Bacteria; p__Actinobacteria; c__Actinobacteria; o__Corynebacteriales; f__Mycobacteriaceae; g__Mycobacterium; s__Mycobacterium_grossiae
geneset000416048	transcriptional regulator [Mycobacterium grossiae]	gi|1081793734|ref|WP_070352284.1|	5.3e-27	74.44	98.85	129	k__Bacteria; p__Actinobacteria; c__Actinobacteria; o__Corynebacteriales; f__Mycobacteriaceae; g__Mycobacterium; s__Mycobacterium_grossiae
geneset000424427	hypothetical protein [Mycobacterium grossiae]	gi|1081794648|ref|WP_070353198.1|	2.7e-122	71.97	99.71	448	k__Bacteria; p__Actinobacteria; c__Actinobacteria; o__Corynebacteriales; f__Mycobacteriaceae; g__Mycobacterium; s__Mycobacterium_grossiae
geneset000424965	hypothetical protein [Mycobacterium grossiae]	gi|1081795199|ref|WP_070353749.1|	2.2e-248	71.68	99.12	867	k__Bacteria; p__Actinobacteria; c__Actinobacteria; o__Corynebacteriales; f__Mycobacteriaceae; g__Mycobacterium; s__Mycobacterium_grossiae
geneset000424966	hemerythrin domain-containing protein [Mycobacterium grossiae]	gi|1539164292|ref|WP_125939730.1|	2.5e-81	71.75	99.55	311	k__Bacteria; p__Actinobacteria; c__Actinobacteria; o__Corynebacteriales; f__Mycobacteriaceae; g__Mycobacterium; s__Mycobacterium_grossiae
geneset000462216	hypothetical protein BEL07_18055 [Mycobacterium grossiae]	gi|1080143657|ref|OFJ52348.1|	1.3e-72	90.12	100	282	k__Bacteria; p__Actinobacteria; c__Actinobacteria; o__Corynebacteriales; f__Mycobacteriaceae; g__Mycobacterium; s__Mycobacterium_grossiae
geneset000462493	alpha/beta fold hydrolase [Mycobacterium grossiae]	gi|1081794723|ref|WP_070353273.1|	1.2e-150	82.84	100	542	k__Bacteria; p__Actinobacteria; c__Actinobacteria; o__Corynebacteriales; f__Mycobacteriaceae; g__Mycobacterium; s__Mycobacterium_grossiae
geneset000535753	hypothetical protein [Mycobacterium grossiae]	gi|1539164332|ref|WP_125939770.1|	1e-17	95.08	67.78	98	k__Bacteria; p__Actinobacteria; c__Actinobacteria; o__Corynebacteriales; f__Mycobacteriaceae; g__Mycobacterium; s__Mycobacterium_grossiae
geneset000566085	ArsR family transcriptional regulator [Mycobacterium grossiae]	gi|1081803094|ref|WP_070355620.1|	7.7e-51	85.04	100	209	k__Bacteria; p__Actinobacteria; c__Actinobacteria; o__Corynebacteriales; f__Mycobacteriaceae; g__Mycobacterium; s__Mycobacterium_grossiae
geneset000566095	O-acetyl-ADP-ribose deacetylase [Mycobacterium grossiae]	gi|1080144135|ref|OFJ52800.1|	6e-286	90.81	98.89	992	k__Bacteria; p__Actinobacteria; c__Actinobacteria; o__Corynebacteriales; f__Mycobacteriaceae; g__Mycobacterium; s__Mycobacterium_grossiae
geneset000566103	adenylate/guanylate cyclase domain-containing protein [Mycobacterium grossiae]	gi|1080145026|ref|OFJ53647.1|	3.9e-256	65.24	96.02	893	k__Bacteria; p__Actinobacteria; c__Actinobacteria; o__Corynebacteriales; f__Mycobacteriaceae; g__Mycobacterium; s__Mycobacterium_grossiae
geneset000566472	mechanosensitive ion channel family protein [Mycobacterium grossiae]	gi|1081793834|ref|WP_070352384.1|	1.9e-122	73.07	100	448	k__Bacteria; p__Actinobacteria; c__Actinobacteria; o__Corynebacteriales; f__Mycobacteriaceae; g__Mycobacterium; s__Mycobacterium_grossiae
geneset000566497	hypothetical protein [Mycobacterium grossiae]	gi|1081792392|ref|WP_070351122.1|	1.5e-33	63.28	98.46	151	k__Bacteria; p__Actinobacteria; c__Actinobacteria; o__Corynebacteriales; f__Mycobacteriaceae; g__Mycobacterium; s__Mycobacterium_grossiae
geneset000082256	diguanylate cyclase [Mycobacterium haemophilum DSM 44634]	gi|846150213|ref|AKN18658.1|	1.2e-95	40.78	94.18	359	k__Bacteria; p__Actinobacteria; c__Actinobacteria; o__Corynebacteriales; f__Mycobacteriaceae; g__Mycobacterium; s__Mycobacterium_haemophilum
geneset000427358	hypothetical protein [Mycobacterium haemophilum]	gi|829097433|ref|WP_047317022.1|	1.5e-23	49.62	97.06	118	k__Bacteria; p__Actinobacteria; c__Actinobacteria; o__Corynebacteriales; f__Mycobacteriaceae; g__Mycobacterium; s__Mycobacterium_haemophilum
geneset000521235	uridine phosphorylase [Mycobacterium haemophilum]	gi|828248504|ref|KLO29952.1|	3.3e-66	81.56	99.3	260	k__Bacteria; p__Actinobacteria; c__Actinobacteria; o__Corynebacteriales; f__Mycobacteriaceae; g__Mycobacterium; s__Mycobacterium_haemophilum
geneset000439960	amidohydrolase [Mycobacterium heckeshornense]	gi|890491041|ref|WP_048890909.1|	1.5e-44	79.46	65.5	188	k__Bacteria; p__Actinobacteria; c__Actinobacteria; o__Corynebacteriales; f__Mycobacteriaceae; g__Mycobacterium; s__Mycobacterium_heckeshornense
geneset000500129	tyrosine recombinase XerC [Mycobacterium heckeshornense]	gi|890506020|ref|WP_048893354.1|	7.6e-25	36.45	93.36	123	k__Bacteria; p__Actinobacteria; c__Actinobacteria; o__Corynebacteriales; f__Mycobacteriaceae; g__Mycobacterium; s__Mycobacterium_heckeshornense
geneset000165315	DUF3018 family protein [Mycobacterium heidelbergense]	gi|1178555949|ref|WP_083072498.1|	4.9e-28	97.06	100	132	k__Bacteria; p__Actinobacteria; c__Actinobacteria; o__Corynebacteriales; f__Mycobacteriaceae; g__Mycobacterium; s__Mycobacterium_heidelbergense
geneset000424319	crotonase/enoyl-CoA hydratase family protein [Mycobacterium heidelbergense]	gi|1178558919|ref|WP_083075468.1|	6.4e-80	90.75	99.43	306	k__Bacteria; p__Actinobacteria; c__Actinobacteria; o__Corynebacteriales; f__Mycobacteriaceae; g__Mycobacterium; s__Mycobacterium_heidelbergense
geneset000535645	acyl-CoA synthetase [Mycobacterium heidelbergense]	gi|1178555502|ref|WP_083072051.1|	2.1e-265	79.06	100	924	k__Bacteria; p__Actinobacteria; c__Actinobacteria; o__Corynebacteriales; f__Mycobacteriaceae; g__Mycobacterium; s__Mycobacterium_heidelbergense
geneset000192701	hypothetical protein [Mycobacterium interjectum]	gi|1055162493|ref|WP_066908473.1|	4e-16	60.32	76.83	93	k__Bacteria; p__Actinobacteria; c__Actinobacteria; o__Corynebacteriales; f__Mycobacteriaceae; g__Mycobacterium; s__Mycobacterium_interjectum
geneset000395457	DUF1819 family protein [Mycobacterium interjectum]	gi|1055237355|ref|WP_066911621.1|	1.3e-20	86.67	88.24	107	k__Bacteria; p__Actinobacteria; c__Actinobacteria; o__Corynebacteriales; f__Mycobacteriaceae; g__Mycobacterium; s__Mycobacterium_interjectum
geneset000498912	DUF1819 family protein [Mycobacterium interjectum]	gi|1055237355|ref|WP_066911621.1|	9.4e-91	85.71	99.51	342	k__Bacteria; p__Actinobacteria; c__Actinobacteria; o__Corynebacteriales; f__Mycobacteriaceae; g__Mycobacterium; s__Mycobacterium_interjectum
geneset000536099	IS3 family transposase [Mycobacterium interjectum]	gi|1252956432|ref|WP_096866312.1|	1.4e-83	86.71	89.18	318	k__Bacteria; p__Actinobacteria; c__Actinobacteria; o__Corynebacteriales; f__Mycobacteriaceae; g__Mycobacterium; s__Mycobacterium_interjectum
geneset000032159	MCE family protein [Mycobacterium intermedium]	gi|1063561061|ref|WP_069420798.1|	7.6e-35	96.05	80	155	k__Bacteria; p__Actinobacteria; c__Actinobacteria; o__Corynebacteriales; f__Mycobacteriaceae; g__Mycobacterium; s__Mycobacterium_intermedium
geneset000052125	thiolase family protein [Mycobacterium intermedium]	gi|1063557744|ref|WP_069417482.1|	1.7e-192	82.46	99.5	681	k__Bacteria; p__Actinobacteria; c__Actinobacteria; o__Corynebacteriales; f__Mycobacteriaceae; g__Mycobacterium; s__Mycobacterium_intermedium
geneset000248458	(3R)-hydroxyacyl-ACP dehydratase subunit HadA [Mycobacterium intermedium]	gi|1063561118|ref|WP_069420855.1|	3e-11	76.6	95.92	76	k__Bacteria; p__Actinobacteria; c__Actinobacteria; o__Corynebacteriales; f__Mycobacteriaceae; g__Mycobacterium; s__Mycobacterium_intermedium
geneset000282217	transcriptional regulator [Mycobacterium intermedium]	gi|1063323279|ref|ODQ98590.1|	5.5e-68	61.79	95.5	266	k__Bacteria; p__Actinobacteria; c__Actinobacteria; o__Corynebacteriales; f__Mycobacteriaceae; g__Mycobacterium; s__Mycobacterium_intermedium
geneset000438141	TetR/AcrR family transcriptional regulator [Mycobacterium intermedium]	gi|1063560787|ref|WP_069420525.1|	5.4e-72	80.9	90.72	280	k__Bacteria; p__Actinobacteria; c__Actinobacteria; o__Corynebacteriales; f__Mycobacteriaceae; g__Mycobacterium; s__Mycobacterium_intermedium
geneset000565665	NADH:flavin oxidoreductase [Mycobacterium intermedium]	gi|1063562869|ref|WP_069422605.1|	1e-189	86.08	97.77	672	k__Bacteria; p__Actinobacteria; c__Actinobacteria; o__Corynebacteriales; f__Mycobacteriaceae; g__Mycobacterium; s__Mycobacterium_intermedium
geneset000566515	hypothetical protein [Mycobacterium intermedium]	gi|1063560017|ref|WP_069419755.1|	4.7e-11	45.36	73.08	77	k__Bacteria; p__Actinobacteria; c__Actinobacteria; o__Corynebacteriales; f__Mycobacteriaceae; g__Mycobacterium; s__Mycobacterium_intermedium
geneset000022719	diguanylate cyclase [Mycobacterium intracellulare]	gi|1045495500|ref|WP_065507431.1|	1.7e-68	52.17	88.39	269	k__Bacteria; p__Actinobacteria; c__Actinobacteria; o__Corynebacteriales; f__Mycobacteriaceae; g__Mycobacterium; s__Mycobacterium_intracellulare
geneset000031667	RtcB family protein [Mycobacterium intracellulare]	gi|1344392562|ref|WP_104151126.1|	8.1e-203	85.43	98.27	715	k__Bacteria; p__Actinobacteria; c__Actinobacteria; o__Corynebacteriales; f__Mycobacteriaceae; g__Mycobacterium; s__Mycobacterium_intracellulare
geneset000192456	integrase core domain protein [Mycobacterium intracellulare MIN_052511_1280]	gi|576343100|ref|ETZ37644.1|	4.7e-26	84.85	95.65	125	k__Bacteria; p__Actinobacteria; c__Actinobacteria; o__Corynebacteriales; f__Mycobacteriaceae; g__Mycobacterium; s__Mycobacterium_intracellulare
geneset000338487	IS21 family transposase [Mycobacterium intracellulare]	gi|1344392576|ref|WP_104151140.1|	6.3e-47	87.61	95.76	196	k__Bacteria; p__Actinobacteria; c__Actinobacteria; o__Corynebacteriales; f__Mycobacteriaceae; g__Mycobacterium; s__Mycobacterium_intracellulare
geneset000566010	hypothetical protein [Mycobacterium intracellulare]	gi|1039619781|ref|WP_064933598.1|	5.4e-60	68.21	79	240	k__Bacteria; p__Actinobacteria; c__Actinobacteria; o__Corynebacteriales; f__Mycobacteriaceae; g__Mycobacterium; s__Mycobacterium_intracellulare
geneset000031616	site-specific DNA-methyltransferase [Mycobacterium kansasii]	gi|1341382924|ref|WP_103859596.1|	3.5e-161	85.85	98.42	577	k__Bacteria; p__Actinobacteria; c__Actinobacteria; o__Corynebacteriales; f__Mycobacteriaceae; g__Mycobacterium; s__Mycobacterium_kansasii
geneset000234871	cytochrome P450 [Mycobacterium kansasii]	gi|1341314884|ref|WP_103802404.1|	1.4e-154	67.5	98.03	555	k__Bacteria; p__Actinobacteria; c__Actinobacteria; o__Corynebacteriales; f__Mycobacteriaceae; g__Mycobacterium; s__Mycobacterium_kansasii
geneset000235043	VOC family protein [Mycobacterium kansasii]	gi|1023998830|ref|WP_063472544.1|	2.4e-115	76.63	100	424	k__Bacteria; p__Actinobacteria; c__Actinobacteria; o__Corynebacteriales; f__Mycobacteriaceae; g__Mycobacterium; s__Mycobacterium_kansasii
geneset000282192	hypothetical protein [Mycobacterium kansasii]	gi|1129563893|ref|WP_075512913.1|	4.1e-129	82.31	99.64	470	k__Bacteria; p__Actinobacteria; c__Actinobacteria; o__Corynebacteriales; f__Mycobacteriaceae; g__Mycobacterium; s__Mycobacterium_kansasii
geneset000357319	bacterial regulatory, arsR family protein [Mycobacterium kansasii 824]	gi|576403954|ref|ETZ97789.1|	1.2e-99	86.43	99.1	372	k__Bacteria; p__Actinobacteria; c__Actinobacteria; o__Corynebacteriales; f__Mycobacteriaceae; g__Mycobacterium; s__Mycobacterium_kansasii
geneset000357363	glyoxalase/Bleomycin resistance /Dioxygenase superfamily protein [Mycobacterium kansasii 732]	gi|576419553|ref|EUA13305.1|	3e-73	76.97	89	284	k__Bacteria; p__Actinobacteria; c__Actinobacteria; o__Corynebacteriales; f__Mycobacteriaceae; g__Mycobacterium; s__Mycobacterium_kansasii
geneset000393669	GntR family transcriptional regulator [Mycobacterium kansasii]	gi|1176440037|ref|WP_082276568.1|	2e-81	71.3	99.57	311	k__Bacteria; p__Actinobacteria; c__Actinobacteria; o__Corynebacteriales; f__Mycobacteriaceae; g__Mycobacterium; s__Mycobacterium_kansasii
geneset000535854	ISL3 family transposase [Mycobacterium kansasii]	gi|1129563693|ref|WP_075512713.1|	4.6e-83	91.72	100	316	k__Bacteria; p__Actinobacteria; c__Actinobacteria; o__Corynebacteriales; f__Mycobacteriaceae; g__Mycobacterium; s__Mycobacterium_kansasii
geneset000566229	1-acyl-sn-glycerol-3-phosphate acyltransferase [Mycobacterium kansasii]	gi|1024000016|ref|WP_063473035.1|	4.5e-95	72.43	97.59	357	k__Bacteria; p__Actinobacteria; c__Actinobacteria; o__Corynebacteriales; f__Mycobacteriaceae; g__Mycobacterium; s__Mycobacterium_kansasii
geneset000062410	plasmid replication protein, partial [Mycobacterium kubicae]	gi|1037943133|ref|OBF24956.1|	1.4e-21	69.57	49.29	112	k__Bacteria; p__Actinobacteria; c__Actinobacteria; o__Corynebacteriales; f__Mycobacteriaceae; g__Mycobacterium; s__Mycobacterium_kubicae
geneset000127055	EAL domain-containing protein [Mycobacterium kubicae]	gi|1056592935|ref|WP_068024058.1|	1.6e-82	70.94	86.26	315	k__Bacteria; p__Actinobacteria; c__Actinobacteria; o__Corynebacteriales; f__Mycobacteriaceae; g__Mycobacterium; s__Mycobacterium_kubicae
geneset000321036	ATP-binding protein [Mycobacterium kubicae]	gi|1056602347|ref|WP_068033404.1|	7e-45	85.19	76.6	189	k__Bacteria; p__Actinobacteria; c__Actinobacteria; o__Corynebacteriales; f__Mycobacteriaceae; g__Mycobacterium; s__Mycobacterium_kubicae
geneset000357001	EAL domain-containing protein [Mycobacterium kubicae]	gi|1056592935|ref|WP_068024058.1|	5e-152	70.15	99.01	547	k__Bacteria; p__Actinobacteria; c__Actinobacteria; o__Corynebacteriales; f__Mycobacteriaceae; g__Mycobacterium; s__Mycobacterium_kubicae
geneset000371238	serine/threonine protein kinase [Mycobacterium kubicae]	gi|1056595168|ref|WP_068026291.1|	1.9e-18	87.5	97.96	100	k__Bacteria; p__Actinobacteria; c__Actinobacteria; o__Corynebacteriales; f__Mycobacteriaceae; g__Mycobacterium; s__Mycobacterium_kubicae
geneset000438019	transcriptional regulator [Mycobacterium kubicae]	gi|1056598375|ref|WP_068029498.1|	5.8e-53	92.24	100	216	k__Bacteria; p__Actinobacteria; c__Actinobacteria; o__Corynebacteriales; f__Mycobacteriaceae; g__Mycobacterium; s__Mycobacterium_kubicae
geneset000082216	hypothetical protein A5707_16380 [Mycobacterium kyorinense]	gi|1038288939|ref|OBI49810.1|	8.3e-67	71.43	97.77	262	k__Bacteria; p__Actinobacteria; c__Actinobacteria; o__Corynebacteriales; f__Mycobacteriaceae; g__Mycobacterium; s__Mycobacterium_kyorinense
geneset000208360	excinuclease ABC subunit UvrA [Mycobacterium kyorinense]	gi|1039943147|ref|WP_065013202.1|	5.1e-99	96.81	100	369	k__Bacteria; p__Actinobacteria; c__Actinobacteria; o__Corynebacteriales; f__Mycobacteriaceae; g__Mycobacterium; s__Mycobacterium_kyorinense
geneset000394383	helicase [Mycobacterium kyorinense]	gi|1039942684|ref|WP_065012739.1|	4.1e-18	62.24	95.15	100	k__Bacteria; p__Actinobacteria; c__Actinobacteria; o__Corynebacteriales; f__Mycobacteriaceae; g__Mycobacterium; s__Mycobacterium_kyorinense
geneset000394414	XdhC/CoxI family protein [Mycobacterium kyorinense]	gi|1039945446|ref|WP_065015501.1|	2.2e-106	78.71	89.89	394	k__Bacteria; p__Actinobacteria; c__Actinobacteria; o__Corynebacteriales; f__Mycobacteriaceae; g__Mycobacterium; s__Mycobacterium_kyorinense
geneset000424451	aromatic ring-hydroxylating dioxygenase subunit alpha [Mycobacterium kyorinense]	gi|779906457|ref|WP_045375656.1|	8.4e-236	83.81	96.15	825	k__Bacteria; p__Actinobacteria; c__Actinobacteria; o__Corynebacteriales; f__Mycobacteriaceae; g__Mycobacterium; s__Mycobacterium_kyorinense
geneset000424452	3-phenylpropionate/cinnamic acid dioxygenase subunit beta [Mycobacterium kyorinense]	gi|1175420244|ref|WP_081968031.1|	7.8e-93	80.29	100	349	k__Bacteria; p__Actinobacteria; c__Actinobacteria; o__Corynebacteriales; f__Mycobacteriaceae; g__Mycobacterium; s__Mycobacterium_kyorinense
geneset000462411	IS30 family transposase [Mycobacterium kyorinense]	gi|949571588|ref|WP_057003579.1|	3.7e-36	82.95	100	159	k__Bacteria; p__Actinobacteria; c__Actinobacteria; o__Corynebacteriales; f__Mycobacteriaceae; g__Mycobacterium; s__Mycobacterium_kyorinense
geneset000424517	hypothetical protein [Mycobacterium lehmannii]	gi|1177548625|ref|WP_082694875.1|	3.3e-107	68.63	94.91	397	k__Bacteria; p__Actinobacteria; c__Actinobacteria; o__Corynebacteriales; f__Mycobacteriaceae; g__Mycobacterium; s__Mycobacterium_lehmannii
geneset000474536	FAD-binding protein [Mycobacterium lentiflavum]	gi|1222549878|ref|WP_090599584.1|	2.3e-16	35.16	100	95	k__Bacteria; p__Actinobacteria; c__Actinobacteria; o__Corynebacteriales; f__Mycobacteriaceae; g__Mycobacterium; s__Mycobacterium_lentiflavum
geneset000357347	carbohydrate phosphorylase [Mycobacterium liflandii 128FXT]	gi|442583009|ref|AGC62152.1|	0	79.98	99.88	1389	k__Bacteria; p__Actinobacteria; c__Actinobacteria; o__Corynebacteriales; f__Mycobacteriaceae; g__Mycobacterium; s__Mycobacterium_liflandii
geneset000483328	cationic amino acid transport integral membrane protein, RocE_1 [Mycobacterium liflandii 128FXT]	gi|442583786|ref|AGC62929.1|	5e-62	86.71	97.95	246	k__Bacteria; p__Actinobacteria; c__Actinobacteria; o__Corynebacteriales; f__Mycobacteriaceae; g__Mycobacterium; s__Mycobacterium_liflandii
geneset000550115	amidase [Mycobacterium liflandii]	gi|505169299|ref|WP_015356401.1|	1.4e-32	80.72	97.65	147	k__Bacteria; p__Actinobacteria; c__Actinobacteria; o__Corynebacteriales; f__Mycobacteriaceae; g__Mycobacterium; s__Mycobacterium_liflandii
geneset000234974	pyridoxamine 5&apos;-phosphate oxidase family protein [Mycobacterium malmoense]	gi|1178488617|ref|WP_083010275.1|	8e-46	70.77	95.59	192	k__Bacteria; p__Actinobacteria; c__Actinobacteria; o__Corynebacteriales; f__Mycobacteriaceae; g__Mycobacterium; s__Mycobacterium_malmoense
geneset000403530	hypothetical protein A5675_21130 [Mycobacterium malmoense]	gi|1043803352|ref|OCB34041.1|	1.2e-146	95.88	100	528	k__Bacteria; p__Actinobacteria; c__Actinobacteria; o__Corynebacteriales; f__Mycobacteriaceae; g__Mycobacterium; s__Mycobacterium_malmoense
geneset000424454	class II aldolase/adducin family protein [Mycobacterium mantenii]	gi|1056384520|ref|WP_067827597.1|	6.6e-107	81.28	96.31	396	k__Bacteria; p__Actinobacteria; c__Actinobacteria; o__Corynebacteriales; f__Mycobacteriaceae; g__Mycobacterium; s__Mycobacterium_mantenii
geneset000082531	hypothetical protein [Mycobacterium marinum]	gi|522802792|ref|WP_020728088.1|	2.2e-145	63.18	97	525	k__Bacteria; p__Actinobacteria; c__Actinobacteria; o__Corynebacteriales; f__Mycobacteriaceae; g__Mycobacterium; s__Mycobacterium_marinum
geneset000083425	2Fe-2S iron-sulfur cluster binding domain-containing protein [Mycobacterium marinum]	gi|1231807220|ref|WP_094359612.1|	7.7e-83	88.1	100	315	k__Bacteria; p__Actinobacteria; c__Actinobacteria; o__Corynebacteriales; f__Mycobacteriaceae; g__Mycobacterium; s__Mycobacterium_marinum
geneset000084061	Cyanophycin synthase [Mycobacterium marinum MB2]	gi|521816977|ref|EPQ76186.1|	5.7e-86	96.43	100	326	k__Bacteria; p__Actinobacteria; c__Actinobacteria; o__Corynebacteriales; f__Mycobacteriaceae; g__Mycobacterium; s__Mycobacterium_marinum
geneset000322478	NifU family protein [Mycobacterium marinum]	gi|522739473|ref|WP_020727161.1|	2.8e-47	63.23	100	197	k__Bacteria; p__Actinobacteria; c__Actinobacteria; o__Corynebacteriales; f__Mycobacteriaceae; g__Mycobacterium; s__Mycobacterium_marinum
geneset000462498	ferrous iron transporter B [Mycobacterium marinum]	gi|522813658|ref|WP_020732263.1|	0	83.44	100	1067	k__Bacteria; p__Actinobacteria; c__Actinobacteria; o__Corynebacteriales; f__Mycobacteriaceae; g__Mycobacterium; s__Mycobacterium_marinum
geneset000462499	NifU family protein [Mycobacterium marinum]	gi|522739473|ref|WP_020727161.1|	1.9e-44	66.67	80.7	188	k__Bacteria; p__Actinobacteria; c__Actinobacteria; o__Corynebacteriales; f__Mycobacteriaceae; g__Mycobacterium; s__Mycobacterium_marinum
geneset000498664	IS110 family transposase [Mycobacterium marinum]	gi|501363822|ref|WP_012395388.1|	4.4e-142	80.06	87.57	513	k__Bacteria; p__Actinobacteria; c__Actinobacteria; o__Corynebacteriales; f__Mycobacteriaceae; g__Mycobacterium; s__Mycobacterium_marinum
geneset000549065	hypothetical protein [Mycobacterium marinum]	gi|522807091|ref|WP_020730138.1|	7.4e-51	80.33	100	209	k__Bacteria; p__Actinobacteria; c__Actinobacteria; o__Corynebacteriales; f__Mycobacteriaceae; g__Mycobacterium; s__Mycobacterium_marinum
geneset000566033	NAD(P)-dependent alcohol dehydrogenase [Mycobacterium marinum]	gi|501363079|ref|WP_012394645.1|	3.5e-156	89.47	100	560	k__Bacteria; p__Actinobacteria; c__Actinobacteria; o__Corynebacteriales; f__Mycobacteriaceae; g__Mycobacterium; s__Mycobacterium_marinum
geneset000566455	hypothetical protein MMRN_31110 [Mycobacterium marinum]	gi|1341114907|ref|BBC66215.1|	1.1e-49	37.23	96.22	206	k__Bacteria; p__Actinobacteria; c__Actinobacteria; o__Corynebacteriales; f__Mycobacteriaceae; g__Mycobacterium; s__Mycobacterium_marinum
geneset000015351	putative toxin-antitoxin system toxin component, PIN family [Mycobacterium marseillense]	gi|1177105911|ref|ORA85704.1|	2.1e-56	88.46	100	227	k__Bacteria; p__Actinobacteria; c__Actinobacteria; o__Corynebacteriales; f__Mycobacteriaceae; g__Mycobacterium; s__Mycobacterium_marseillense
geneset000566011	MCE family protein [Mycobacterium marseillense]	gi|1178494478|ref|WP_083015960.1|	1.5e-164	68.92	99.76	588	k__Bacteria; p__Actinobacteria; c__Actinobacteria; o__Corynebacteriales; f__Mycobacteriaceae; g__Mycobacterium; s__Mycobacterium_marseillense
geneset000058487	YceI family protein [Mycobacterium noviomagense]	gi|1178570787|ref|WP_083087032.1|	2.1e-34	65.49	95.76	154	k__Bacteria; p__Actinobacteria; c__Actinobacteria; o__Corynebacteriales; f__Mycobacteriaceae; g__Mycobacterium; s__Mycobacterium_noviomagense
geneset000281700	YceI family protein [Mycobacterium noviomagense]	gi|1178570787|ref|WP_083087032.1|	2.7e-57	63.48	99.44	231	k__Bacteria; p__Actinobacteria; c__Actinobacteria; o__Corynebacteriales; f__Mycobacteriaceae; g__Mycobacterium; s__Mycobacterium_noviomagense
geneset000424458	3-carboxy-cis,cis-muconate cycloisomerase [Mycobacterium noviomagense]	gi|1178570467|ref|WP_083086717.1|	2.5e-151	68.46	100	544	k__Bacteria; p__Actinobacteria; c__Actinobacteria; o__Corynebacteriales; f__Mycobacteriaceae; g__Mycobacterium; s__Mycobacterium_noviomagense
geneset000424460	3-oxoacid CoA-transferase subunit A [Mycobacterium noviomagense]	gi|1178570470|ref|WP_083086720.1|	4.9e-96	82.41	94.74	360	k__Bacteria; p__Actinobacteria; c__Actinobacteria; o__Corynebacteriales; f__Mycobacteriaceae; g__Mycobacterium; s__Mycobacterium_noviomagense
geneset000357206	transposase [Mycobacterium palustre]	gi|1183115574|ref|ORW34373.1|	1.3e-26	90.77	90.28	127	k__Bacteria; p__Actinobacteria; c__Actinobacteria; o__Corynebacteriales; f__Mycobacteriaceae; g__Mycobacterium; s__Mycobacterium_palustre
geneset000234789	DNA topoisomerase IB [Mycobacterium paraense]	gi|1184612185|ref|WP_085174092.1|	3e-150	78.87	99.41	540	k__Bacteria; p__Actinobacteria; c__Actinobacteria; o__Corynebacteriales; f__Mycobacteriaceae; g__Mycobacterium; s__Mycobacterium_paraense
geneset000535307	ATPase [Mycobacterium paraffinicum]	gi|1121658808|ref|WP_073873405.1|	3.5e-79	78.01	98.96	303	k__Bacteria; p__Actinobacteria; c__Actinobacteria; o__Corynebacteriales; f__Mycobacteriaceae; g__Mycobacterium; s__Mycobacterium_paraffinicum
geneset000206585	CoA transferase [Mycobacterium paragordonae]	gi|1489022963|ref|WP_120794004.1|	3.8e-47	78.15	98.35	196	k__Bacteria; p__Actinobacteria; c__Actinobacteria; o__Corynebacteriales; f__Mycobacteriaceae; g__Mycobacterium; s__Mycobacterium_paragordonae
geneset000462547	RND family transporter [Mycobacterium paragordonae]	gi|1489021553|ref|WP_120792594.1|	5.5e-65	82.04	100	256	k__Bacteria; p__Actinobacteria; c__Actinobacteria; o__Corynebacteriales; f__Mycobacteriaceae; g__Mycobacterium; s__Mycobacterium_paragordonae
geneset000569443	serine/threonine protein kinase [Mycobacterium paragordonae]	gi|1489020485|ref|WP_120791526.1|	1.9e-07	63.27	62.82	64	k__Bacteria; p__Actinobacteria; c__Actinobacteria; o__Corynebacteriales; f__Mycobacteriaceae; g__Mycobacterium; s__Mycobacterium_paragordonae
geneset000152039	wax ester/triacylglycerol synthase family O-acyltransferase [Mycobacterium paraintracellulare]	gi|504198149|ref|WP_014385251.1|	3e-64	67.04	100	254	k__Bacteria; p__Actinobacteria; c__Actinobacteria; o__Corynebacteriales; f__Mycobacteriaceae; g__Mycobacterium; s__Mycobacterium_paraintracellulare
geneset000235040	NADH-quinone oxidoreductase subunit H [Mycobacterium parascrofulaceum]	gi|494302464|ref|WP_007171658.1|	1.2e-129	75.64	100	472	k__Bacteria; p__Actinobacteria; c__Actinobacteria; o__Corynebacteriales; f__Mycobacteriaceae; g__Mycobacterium; s__Mycobacterium_parascrofulaceum
geneset000569637	hypothetical protein BST39_24400 [Mycobacterium paraseoulense]	gi|1177156825|ref|ORB34294.1|	6.6e-07	48.39	86.11	62	k__Bacteria; p__Actinobacteria; c__Actinobacteria; o__Corynebacteriales; f__Mycobacteriaceae; g__Mycobacterium; s__Mycobacterium_paraseoulense
geneset000119829	ribonucleotide-diphosphate reductase subunit alpha [Mycobacterium parmense]	gi|1183142828|ref|ORW60884.1|	3.1e-139	97.31	100	503	k__Bacteria; p__Actinobacteria; c__Actinobacteria; o__Corynebacteriales; f__Mycobacteriaceae; g__Mycobacterium; s__Mycobacterium_parmense
geneset000393929	N-acetylmuramoyl-L-alanine amidase [Mycobacterium parmense]	gi|1183142965|ref|ORW61021.1|	3.7e-69	76.05	100	270	k__Bacteria; p__Actinobacteria; c__Actinobacteria; o__Corynebacteriales; f__Mycobacteriaceae; g__Mycobacterium; s__Mycobacterium_parmense
geneset000060163	cAMP-binding protein [Mycobacterium persicum]	gi|1177244475|ref|ORC00208.1|	2.8e-58	64.36	90.38	234	k__Bacteria; p__Actinobacteria; c__Actinobacteria; o__Corynebacteriales; f__Mycobacteriaceae; g__Mycobacterium; s__Mycobacterium_persicum
geneset000082515	adenylate/guanylate cyclase domain-containing protein [Mycobacterium persicum]	gi|1271434978|ref|WP_099223633.1|	1.5e-180	75.36	99.52	641	k__Bacteria; p__Actinobacteria; c__Actinobacteria; o__Corynebacteriales; f__Mycobacteriaceae; g__Mycobacterium; s__Mycobacterium_persicum
geneset000022517	metal-sulfur cluster assembly factor [Mycobacterium riyadhense]	gi|1184692574|ref|WP_085252190.1|	1.2e-50	86.09	100	208	k__Bacteria; p__Actinobacteria; c__Actinobacteria; o__Corynebacteriales; f__Mycobacteriaceae; g__Mycobacterium; s__Mycobacterium_riyadhense
geneset000162285	CoA transferase [Mycobacterium riyadhense]	gi|1184693266|ref|WP_085252882.1|	1.8e-07	75	90.91	63	k__Bacteria; p__Actinobacteria; c__Actinobacteria; o__Corynebacteriales; f__Mycobacteriaceae; g__Mycobacterium; s__Mycobacterium_riyadhense
geneset000424974	arsenic transporter [Mycobacterium riyadhense]	gi|1184691572|ref|WP_085251188.1|	5.9e-25	82.28	100	122	k__Bacteria; p__Actinobacteria; c__Actinobacteria; o__Corynebacteriales; f__Mycobacteriaceae; g__Mycobacterium; s__Mycobacterium_riyadhense
geneset000127770	IS481 family transposase [Mycobacterium saskatchewanense]	gi|1184695838|ref|WP_085255190.1|	5.3e-70	84.97	99.35	273	k__Bacteria; p__Actinobacteria; c__Actinobacteria; o__Corynebacteriales; f__Mycobacteriaceae; g__Mycobacterium; s__Mycobacterium_saskatchewanense
geneset000410379	peptide chain release factor 2 [Mycobacterium scrofulaceum]	gi|1055631338|ref|WP_067271347.1|	9.3e-87	93.79	100	328	k__Bacteria; p__Actinobacteria; c__Actinobacteria; o__Corynebacteriales; f__Mycobacteriaceae; g__Mycobacterium; s__Mycobacterium_scrofulaceum
geneset000394152	steroid 3-ketoacyl-CoA thiolase [Mycobacterium sherrisii]	gi|1063539160|ref|WP_069402330.1|	3.1e-204	92.51	100	720	k__Bacteria; p__Actinobacteria; c__Actinobacteria; o__Corynebacteriales; f__Mycobacteriaceae; g__Mycobacterium; s__Mycobacterium_sherrisii
geneset000358537	methionine synthase [Mycobacterium shigaense]	gi|1475651556|ref|WP_118915333.1|	6.9e-196	89.95	100	692	k__Bacteria; p__Actinobacteria; c__Actinobacteria; o__Corynebacteriales; f__Mycobacteriaceae; g__Mycobacterium; s__Mycobacterium_shigaense
geneset000403809	FadR family transcriptional regulator [Mycobacterium shigaense]	gi|1246854831|ref|WP_096439292.1|	1.5e-46	79.84	99.23	194	k__Bacteria; p__Actinobacteria; c__Actinobacteria; o__Corynebacteriales; f__Mycobacteriaceae; g__Mycobacterium; s__Mycobacterium_shigaense
geneset000498555	hypothetical protein [Mycobacterium shigaense]	gi|1246859168|ref|WP_096443625.1|	3e-194	68.33	97.1	687	k__Bacteria; p__Actinobacteria; c__Actinobacteria; o__Corynebacteriales; f__Mycobacteriaceae; g__Mycobacterium; s__Mycobacterium_shigaense
geneset000093733	MerR family transcriptional regulator [Mycobacterium shimoidei]	gi|1063533614|ref|WP_069396866.1|	6.6e-48	76	91.91	199	k__Bacteria; p__Actinobacteria; c__Actinobacteria; o__Corynebacteriales; f__Mycobacteriaceae; g__Mycobacterium; s__Mycobacterium_shimoidei
geneset000357357	nitroreductase family deazaflavin-dependent oxidoreductase [Mycobacterium shimoidei]	gi|1063532199|ref|WP_069395451.1|	1.8e-65	78	96.15	258	k__Bacteria; p__Actinobacteria; c__Actinobacteria; o__Corynebacteriales; f__Mycobacteriaceae; g__Mycobacterium; s__Mycobacterium_shimoidei
geneset000426735	ISL3 family transposase, partial [Mycobacterium shimoidei]	gi|1063535016|ref|WP_069398268.1|	1.1e-157	82.92	100	565	k__Bacteria; p__Actinobacteria; c__Actinobacteria; o__Corynebacteriales; f__Mycobacteriaceae; g__Mycobacterium; s__Mycobacterium_shimoidei
geneset000192554	fatty-acid--CoA ligase [Mycobacterium shinjukuense]	gi|1178528073|ref|WP_083046701.1|	5.9e-17	89.13	100	95	k__Bacteria; p__Actinobacteria; c__Actinobacteria; o__Corynebacteriales; f__Mycobacteriaceae; g__Mycobacterium; s__Mycobacterium_shinjukuense
geneset000321068	succinate-semialdehyde dehydrogenase (NADP(+)) [Mycobacterium shinjukuense]	gi|1178527672|ref|WP_083046378.1|	5.4e-260	87.81	99.81	906	k__Bacteria; p__Actinobacteria; c__Actinobacteria; o__Corynebacteriales; f__Mycobacteriaceae; g__Mycobacterium; s__Mycobacterium_shinjukuense
geneset000424705	hypothetical protein BST45_20025 [Mycobacterium shinjukuense]	gi|1177184608|ref|ORB61386.1|	3.6e-101	66.42	96.01	377	k__Bacteria; p__Actinobacteria; c__Actinobacteria; o__Corynebacteriales; f__Mycobacteriaceae; g__Mycobacterium; s__Mycobacterium_shinjukuense
geneset000566409	PPOX class F420-dependent oxidoreductase [Mycobacterium simiae]	gi|764941023|ref|WP_044511520.1|	1.2e-50	63.7	94.81	208	k__Bacteria; p__Actinobacteria; c__Actinobacteria; o__Corynebacteriales; f__Mycobacteriaceae; g__Mycobacterium; s__Mycobacterium_simiae
geneset000001808	DUF2029 domain-containing protein [Mycobacterium sp.]	gi|1546035911|ref|RUP03281.1|	2.9e-77	87.43	99.4	297	k__Bacteria; p__Actinobacteria; c__Actinobacteria; o__Corynebacteriales; f__Mycobacteriaceae; g__Mycobacterium; s__Mycobacterium_sp.
geneset000022433	hypothetical protein EKK34_16410 [Mycobacterium sp.]	gi|1546036741|ref|RUP03974.1|	2.7e-78	80	100	300	k__Bacteria; p__Actinobacteria; c__Actinobacteria; o__Corynebacteriales; f__Mycobacteriaceae; g__Mycobacterium; s__Mycobacterium_sp.
geneset000082556	hypothetical protein CK429_07245 [Mycobacterium sp.]	gi|1278930627|ref|PJE16952.1|	1.1e-08	67.35	92.31	67	k__Bacteria; p__Actinobacteria; c__Actinobacteria; o__Corynebacteriales; f__Mycobacteriaceae; g__Mycobacterium; s__Mycobacterium_sp.
geneset000100968	acyl-CoA dehydrogenase [Mycobacterium sp.]	gi|1546039047|ref|RUP05884.1|	5.9e-13	79.25	100	82	k__Bacteria; p__Actinobacteria; c__Actinobacteria; o__Corynebacteriales; f__Mycobacteriaceae; g__Mycobacterium; s__Mycobacterium_sp.
geneset000170231	glycine dehydrogenase (aminomethyl-transferring) [Mycobacterium sp.]	gi|1546036879|ref|RUP04084.1|	1.4e-95	97.73	99.44	358	k__Bacteria; p__Actinobacteria; c__Actinobacteria; o__Corynebacteriales; f__Mycobacteriaceae; g__Mycobacterium; s__Mycobacterium_sp.
geneset000203324	histidine phosphatase family protein [Mycobacterium sp.]	gi|1546034423|ref|RUP02062.1|	6.8e-44	89.36	100	185	k__Bacteria; p__Actinobacteria; c__Actinobacteria; o__Corynebacteriales; f__Mycobacteriaceae; g__Mycobacterium; s__Mycobacterium_sp.
geneset000234709	transporter [Mycobacterium sp.]	gi|1546041233|ref|RUP07026.1|	2.3e-75	79.46	99.46	291	k__Bacteria; p__Actinobacteria; c__Actinobacteria; o__Corynebacteriales; f__Mycobacteriaceae; g__Mycobacterium; s__Mycobacterium_sp.
geneset000235045	copper oxidase [Mycobacterium sp.]	gi|1580685529|ref|TAM72262.1|	0	71.66	100	1195	k__Bacteria; p__Actinobacteria; c__Actinobacteria; o__Corynebacteriales; f__Mycobacteriaceae; g__Mycobacterium; s__Mycobacterium_sp.
geneset000235175	cell division protein FtsW [Mycobacterium sp.]	gi|1278934929|ref|PJE20053.1|	6.2e-98	88.04	100	366	k__Bacteria; p__Actinobacteria; c__Actinobacteria; o__Corynebacteriales; f__Mycobacteriaceae; g__Mycobacterium; s__Mycobacterium_sp.
geneset000282177	hypothetical protein CK428_08610 [Mycobacterium sp.]	gi|1278927741|ref|PJE14118.1|	4e-105	82.43	87.23	390	k__Bacteria; p__Actinobacteria; c__Actinobacteria; o__Corynebacteriales; f__Mycobacteriaceae; g__Mycobacterium; s__Mycobacterium_sp.
geneset000320948	alpha/beta fold hydrolase [Mycobacterium sp.]	gi|1546039296|ref|RUP06095.1|	6.8e-131	89.8	100	476	k__Bacteria; p__Actinobacteria; c__Actinobacteria; o__Corynebacteriales; f__Mycobacteriaceae; g__Mycobacterium; s__Mycobacterium_sp.
geneset000357358	aconitate hydratase [Mycobacterium sp.]	gi|1580685520|ref|TAM72253.1|	0	83.87	99.04	1588	k__Bacteria; p__Actinobacteria; c__Actinobacteria; o__Corynebacteriales; f__Mycobacteriaceae; g__Mycobacterium; s__Mycobacterium_sp.
geneset000394483	VWA domain-containing protein [Mycobacterium sp.]	gi|1546040957|ref|RUP06792.1|	1e-79	71.43	100	305	k__Bacteria; p__Actinobacteria; c__Actinobacteria; o__Corynebacteriales; f__Mycobacteriaceae; g__Mycobacterium; s__Mycobacterium_sp.
geneset000462141	hypothetical protein CK429_33905 [Mycobacterium sp.]	gi|1278916166|ref|PJE02837.1|	2.4e-61	59.67	99.58	245	k__Bacteria; p__Actinobacteria; c__Actinobacteria; o__Corynebacteriales; f__Mycobacteriaceae; g__Mycobacterium; s__Mycobacterium_sp.
geneset000463904	methionine synthase [Mycobacterium sp.]	gi|1546034287|ref|RUP01951.1|	5.6e-68	81.93	94.86	266	k__Bacteria; p__Actinobacteria; c__Actinobacteria; o__Corynebacteriales; f__Mycobacteriaceae; g__Mycobacterium; s__Mycobacterium_sp.
geneset000498375	hypothetical protein CK428_08605 [Mycobacterium sp.]	gi|1278927740|ref|PJE14117.1|	9.3e-35	83.91	97.75	155	k__Bacteria; p__Actinobacteria; c__Actinobacteria; o__Corynebacteriales; f__Mycobacteriaceae; g__Mycobacterium; s__Mycobacterium_sp.
geneset000516839	1,4-beta-xylanase [Mycobacterium sp.]	gi|1278918952|ref|PJE05558.1|	1.1e-104	91.67	100	388	k__Bacteria; p__Actinobacteria; c__Actinobacteria; o__Corynebacteriales; f__Mycobacteriaceae; g__Mycobacterium; s__Mycobacterium_sp.
geneset000522361	response regulator transcription factor [Mycobacterium sp.]	gi|1546037998|ref|RUP05016.1|	1.6e-40	77.5	93.02	174	k__Bacteria; p__Actinobacteria; c__Actinobacteria; o__Corynebacteriales; f__Mycobacteriaceae; g__Mycobacterium; s__Mycobacterium_sp.
geneset000536016	FAD-dependent oxidoreductase [Mycobacterium sp.]	gi|1546041124|ref|RUP06917.1|	5.2e-77	79.78	100	296	k__Bacteria; p__Actinobacteria; c__Actinobacteria; o__Corynebacteriales; f__Mycobacteriaceae; g__Mycobacterium; s__Mycobacterium_sp.
geneset000556139	5&apos;-3&apos; exonuclease [Mycobacterium sp.]	gi|1546034263|ref|RUP01927.1|	5.6e-36	80	54.6	160	k__Bacteria; p__Actinobacteria; c__Actinobacteria; o__Corynebacteriales; f__Mycobacteriaceae; g__Mycobacterium; s__Mycobacterium_sp.
geneset000498553	DUF4407 domain-containing protein [Mycobacterium sp. 1081908.1]	gi|1055345285|ref|WP_067009889.1|	7.2e-122	52.26	96.47	447	k__Bacteria; p__Actinobacteria; c__Actinobacteria; o__Corynebacteriales; f__Mycobacteriaceae; g__Mycobacterium; s__Mycobacterium_sp._1081908.1
geneset000404036	FAD-dependent oxidoreductase [Mycobacterium sp. 1164966.3]	gi|1055773554|ref|WP_067374542.1|	1.5e-77	84.94	84.26	298	k__Bacteria; p__Actinobacteria; c__Actinobacteria; o__Corynebacteriales; f__Mycobacteriaceae; g__Mycobacterium; s__Mycobacterium_sp._1164966.3
geneset000062056	hypothetical protein A5650_25170 [Mycobacterium sp. 1164985.4]	gi|1038535444|ref|OBK81714.1|	1.8e-64	64.58	80.67	255	k__Bacteria; p__Actinobacteria; c__Actinobacteria; o__Corynebacteriales; f__Mycobacteriaceae; g__Mycobacterium; s__Mycobacterium_sp._1164985.4
geneset000151617	response regulator [Mycobacterium sp. 1164985.4]	gi|1055646031|ref|WP_067285784.1|	6.1e-69	87.18	99.64	270	k__Bacteria; p__Actinobacteria; c__Actinobacteria; o__Corynebacteriales; f__Mycobacteriaceae; g__Mycobacterium; s__Mycobacterium_sp._1164985.4
geneset000192911	response regulator [Mycobacterium sp. 1164985.4]	gi|1055646031|ref|WP_067285784.1|	7.2e-104	61.65	100	386	k__Bacteria; p__Actinobacteria; c__Actinobacteria; o__Corynebacteriales; f__Mycobacteriaceae; g__Mycobacterium; s__Mycobacterium_sp._1164985.4
geneset000320254	glycosyltransferase family 2 protein [Mycobacterium sp. 1164985.4]	gi|1055646051|ref|WP_067285800.1|	4e-121	74.7	94.32	444	k__Bacteria; p__Actinobacteria; c__Actinobacteria; o__Corynebacteriales; f__Mycobacteriaceae; g__Mycobacterium; s__Mycobacterium_sp._1164985.4
geneset000320255	endonuclease/exonuclease/phosphatase family protein [Mycobacterium sp. 1164985.4]	gi|1178427981|ref|WP_082950565.1|	3.4e-106	67.27	99.7	394	k__Bacteria; p__Actinobacteria; c__Actinobacteria; o__Corynebacteriales; f__Mycobacteriaceae; g__Mycobacterium; s__Mycobacterium_sp._1164985.4
geneset000321088	bifunctional folylpolyglutamate synthase/dihydrofolate synthase [Mycobacterium sp. 1164985.4]	gi|1055652225|ref|WP_067291840.1|	2.9e-215	83.65	99.17	757	k__Bacteria; p__Actinobacteria; c__Actinobacteria; o__Corynebacteriales; f__Mycobacteriaceae; g__Mycobacterium; s__Mycobacterium_sp._1164985.4
geneset000357172	Asp-tRNA(Asn)/Glu-tRNA(Gln) amidotransferase subunit GatB [Mycobacterium sp. 1164985.4]	gi|1055654180|ref|WP_067293795.1|	2e-89	92.94	98.27	337	k__Bacteria; p__Actinobacteria; c__Actinobacteria; o__Corynebacteriales; f__Mycobacteriaceae; g__Mycobacterium; s__Mycobacterium_sp._1164985.4
geneset000394137	acyl-CoA dehydrogenase [Mycobacterium sp. 1164985.4]	gi|1055648217|ref|WP_067287832.1|	1.1e-138	84.03	100	502	k__Bacteria; p__Actinobacteria; c__Actinobacteria; o__Corynebacteriales; f__Mycobacteriaceae; g__Mycobacterium; s__Mycobacterium_sp._1164985.4
geneset000566317	response regulator transcription factor [Mycobacterium sp. 1164985.4]	gi|1178428224|ref|WP_082950808.1|	7.9e-97	85.2	92.92	362	k__Bacteria; p__Actinobacteria; c__Actinobacteria; o__Corynebacteriales; f__Mycobacteriaceae; g__Mycobacterium; s__Mycobacterium_sp._1164985.4
geneset000035049	hypothetical protein [Mycobacterium sp. 1245111.1]	gi|1055724230|ref|WP_067336332.1|	4.6e-42	45.81	100	180	k__Bacteria; p__Actinobacteria; c__Actinobacteria; o__Corynebacteriales; f__Mycobacteriaceae; g__Mycobacterium; s__Mycobacterium_sp._1245111.1
geneset000141204	flavin-dependent monooxygenase [Mycobacterium sp. 1245111.1]	gi|1055719254|ref|WP_067333019.1|	1.5e-15	87.5	97.96	90	k__Bacteria; p__Actinobacteria; c__Actinobacteria; o__Corynebacteriales; f__Mycobacteriaceae; g__Mycobacterium; s__Mycobacterium_sp._1245111.1
geneset000356867	ribonuclease HI [Mycobacterium sp. 1245111.1]	gi|1055717097|ref|WP_067331898.1|	3.5e-76	90.54	78.31	293	k__Bacteria; p__Actinobacteria; c__Actinobacteria; o__Corynebacteriales; f__Mycobacteriaceae; g__Mycobacterium; s__Mycobacterium_sp._1245111.1
geneset000544480	4-carboxymuconolactone decarboxylase [Mycobacterium sp. 1245111.1]	gi|1055717934|ref|WP_067332393.1|	1.2e-46	70.87	100	195	k__Bacteria; p__Actinobacteria; c__Actinobacteria; o__Corynebacteriales; f__Mycobacteriaceae; g__Mycobacterium; s__Mycobacterium_sp._1245111.1
geneset000474025	ABC transporter permease [Mycobacterium sp. 1245805.9]	gi|1055497339|ref|WP_067156318.1|	8.4e-51	90.57	100	208	k__Bacteria; p__Actinobacteria; c__Actinobacteria; o__Corynebacteriales; f__Mycobacteriaceae; g__Mycobacterium; s__Mycobacterium_sp._1245805.9
geneset000566020	Mce protein [Mycobacterium sp. 1245852.3]	gi|1055478787|ref|WP_067138769.1|	4.6e-52	69.03	64.05	214	k__Bacteria; p__Actinobacteria; c__Actinobacteria; o__Corynebacteriales; f__Mycobacteriaceae; g__Mycobacterium; s__Mycobacterium_sp._1245852.3
geneset000566013	MCE family protein [Mycobacterium sp. 1274756.6]	gi|1055109999|ref|WP_066858330.1|	9.9e-144	71.63	98.34	519	k__Bacteria; p__Actinobacteria; c__Actinobacteria; o__Corynebacteriales; f__Mycobacteriaceae; g__Mycobacterium; s__Mycobacterium_sp._1274756.6
geneset000082507	NAD(P)/FAD-dependent oxidoreductase [Mycobacterium sp. 1274761.0]	gi|1055315336|ref|WP_066980883.1|	8e-24	98.25	100	118	k__Bacteria; p__Actinobacteria; c__Actinobacteria; o__Corynebacteriales; f__Mycobacteriaceae; g__Mycobacterium; s__Mycobacterium_sp._1274761.0
geneset000115399	malonyl CoA-ACP transacylase [Mycobacterium sp. 1274761.0]	gi|1055320449|ref|WP_066985996.1|	2.4e-16	62.03	94.05	94	k__Bacteria; p__Actinobacteria; c__Actinobacteria; o__Corynebacteriales; f__Mycobacteriaceae; g__Mycobacterium; s__Mycobacterium_sp._1274761.0
geneset000153611	acyl-CoA synthetase [Mycobacterium sp. 1274761.0]	gi|1055319352|ref|WP_066984899.1|	1.9e-111	90.43	100	411	k__Bacteria; p__Actinobacteria; c__Actinobacteria; o__Corynebacteriales; f__Mycobacteriaceae; g__Mycobacterium; s__Mycobacterium_sp._1274761.0
geneset000282061	ornithine--oxo-acid transaminase [Mycobacterium sp. 1274761.0]	gi|1055321487|ref|WP_066987034.1|	1.1e-196	83.79	98.77	695	k__Bacteria; p__Actinobacteria; c__Actinobacteria; o__Corynebacteriales; f__Mycobacteriaceae; g__Mycobacterium; s__Mycobacterium_sp._1274761.0
geneset000297945	hypothetical protein [Mycobacterium sp. 1274761.0]	gi|1055317305|ref|WP_066982852.1|	4.9e-66	96.03	100	259	k__Bacteria; p__Actinobacteria; c__Actinobacteria; o__Corynebacteriales; f__Mycobacteriaceae; g__Mycobacterium; s__Mycobacterium_sp._1274761.0
geneset000320177	TetR family transcriptional regulator [Mycobacterium sp. 1274761.0]	gi|1055318746|ref|WP_066984293.1|	1.5e-85	82.9	99.48	325	k__Bacteria; p__Actinobacteria; c__Actinobacteria; o__Corynebacteriales; f__Mycobacteriaceae; g__Mycobacterium; s__Mycobacterium_sp._1274761.0
geneset000357242	4Fe-4S dicluster domain-containing protein [Mycobacterium sp. 1274761.0]	gi|1055321880|ref|WP_066987427.1|	9e-237	72.22	100	828	k__Bacteria; p__Actinobacteria; c__Actinobacteria; o__Corynebacteriales; f__Mycobacteriaceae; g__Mycobacterium; s__Mycobacterium_sp._1274761.0
geneset000394144	NDMA-dependent alcohol dehydrogenase [Mycobacterium sp. 1274761.0]	gi|1055313888|ref|WP_066979437.1|	5.6e-176	86.72	100	626	k__Bacteria; p__Actinobacteria; c__Actinobacteria; o__Corynebacteriales; f__Mycobacteriaceae; g__Mycobacterium; s__Mycobacterium_sp._1274761.0
geneset000438383	ornithine--oxo-acid transaminase [Mycobacterium sp. 1274761.0]	gi|1055321487|ref|WP_066987034.1|	1.3e-138	83.33	99.66	501	k__Bacteria; p__Actinobacteria; c__Actinobacteria; o__Corynebacteriales; f__Mycobacteriaceae; g__Mycobacterium; s__Mycobacterium_sp._1274761.0
geneset000462691	dual-specificity RNA methyltransferase RlmN [Mycobacterium sp. 1274761.0]	gi|1055317851|ref|WP_066983398.1|	1.5e-187	90.46	98.13	664	k__Bacteria; p__Actinobacteria; c__Actinobacteria; o__Corynebacteriales; f__Mycobacteriaceae; g__Mycobacterium; s__Mycobacterium_sp._1274761.0
geneset000023627	type II toxin-antitoxin system PemK/MazF family toxin [Mycobacterium sp. 141]	gi|648665033|ref|WP_026356780.1|	1.1e-27	97.06	98.55	131	k__Bacteria; p__Actinobacteria; c__Actinobacteria; o__Corynebacteriales; f__Mycobacteriaceae; g__Mycobacterium; s__Mycobacterium_sp._141
geneset000083713	elongation factor Tu [Mycobacterium sp. 141]	gi|518816363|ref|WP_019972317.1|	1.1e-145	95.68	100	525	k__Bacteria; p__Actinobacteria; c__Actinobacteria; o__Corynebacteriales; f__Mycobacteriaceae; g__Mycobacterium; s__Mycobacterium_sp._141
geneset000234781	hypothetical protein [Mycobacterium sp. 141]	gi|518813975|ref|WP_019969929.1|	1.3e-29	42.94	97.13	139	k__Bacteria; p__Actinobacteria; c__Actinobacteria; o__Corynebacteriales; f__Mycobacteriaceae; g__Mycobacterium; s__Mycobacterium_sp._141
geneset000424826	DUF222 domain-containing protein [Mycobacterium sp. 141]	gi|518816245|ref|WP_019972199.1|	1.3e-171	75.18	100	612	k__Bacteria; p__Actinobacteria; c__Actinobacteria; o__Corynebacteriales; f__Mycobacteriaceae; g__Mycobacterium; s__Mycobacterium_sp._141
geneset000498768	DUF222 domain-containing protein [Mycobacterium sp. 141]	gi|518816245|ref|WP_019972199.1|	8e-177	76.12	100	629	k__Bacteria; p__Actinobacteria; c__Actinobacteria; o__Corynebacteriales; f__Mycobacteriaceae; g__Mycobacterium; s__Mycobacterium_sp._141
geneset000535306	hypothetical protein [Mycobacterium sp. 141]	gi|518815147|ref|WP_019971101.1|	7.9e-30	96.15	100	138	k__Bacteria; p__Actinobacteria; c__Actinobacteria; o__Corynebacteriales; f__Mycobacteriaceae; g__Mycobacterium; s__Mycobacterium_sp._141
geneset000193040	lytic transglycosylase [Mycobacterium sp. 1423905.2]	gi|1055820047|ref|WP_067413564.1|	2.6e-101	71.43	98.47	377	k__Bacteria; p__Actinobacteria; c__Actinobacteria; o__Corynebacteriales; f__Mycobacteriaceae; g__Mycobacterium; s__Mycobacterium_sp._1423905.2
geneset000498454	antibiotic biosynthesis monooxygenase [Mycobacterium sp. 1423905.2]	gi|1055824206|ref|WP_067417723.1|	1.2e-41	87.63	92.38	178	k__Bacteria; p__Actinobacteria; c__Actinobacteria; o__Corynebacteriales; f__Mycobacteriaceae; g__Mycobacterium; s__Mycobacterium_sp._1423905.2
geneset000281019	dihydrodiol dehydrogenase [Mycobacterium sp. 1465703.0]	gi|1055325540|ref|WP_066990503.1|	1.6e-27	78.31	85.57	131	k__Bacteria; p__Actinobacteria; c__Actinobacteria; o__Corynebacteriales; f__Mycobacteriaceae; g__Mycobacterium; s__Mycobacterium_sp._1465703.0
geneset000031672	DNA-binding protein [Mycobacterium sp. 1482292.6]	gi|1055124771|ref|WP_066872887.1|	2.9e-14	71.19	93.65	86	k__Bacteria; p__Actinobacteria; c__Actinobacteria; o__Corynebacteriales; f__Mycobacteriaceae; g__Mycobacterium; s__Mycobacterium_sp._1482292.6
geneset000031829	thioredoxin [Mycobacterium sp. 155]	gi|517432072|ref|WP_018603012.1|	6e-47	92.52	95.54	196	k__Bacteria; p__Actinobacteria; c__Actinobacteria; o__Corynebacteriales; f__Mycobacteriaceae; g__Mycobacterium; s__Mycobacterium_sp._155
geneset000357331	acetyl-CoA C-acetyltransferase [Mycobacterium sp. 155]	gi|517431133|ref|WP_018602080.1|	5.6e-212	93.05	100	746	k__Bacteria; p__Actinobacteria; c__Actinobacteria; o__Corynebacteriales; f__Mycobacteriaceae; g__Mycobacterium; s__Mycobacterium_sp._155
geneset000393892	acetolactate synthase small subunit [Mycobacterium sp. 155]	gi|648564488|ref|WP_026256239.1|	6.3e-72	88.82	98.84	279	k__Bacteria; p__Actinobacteria; c__Actinobacteria; o__Corynebacteriales; f__Mycobacteriaceae; g__Mycobacterium; s__Mycobacterium_sp._155
geneset000537390	class 1b ribonucleoside-diphosphate reductase subunit beta [Mycobacterium sp. 155]	gi|517429962|ref|WP_018600915.1|	3.9e-84	96.88	100	320	k__Bacteria; p__Actinobacteria; c__Actinobacteria; o__Corynebacteriales; f__Mycobacteriaceae; g__Mycobacterium; s__Mycobacterium_sp._155
geneset000566028	BREX-1 system adenine-specific DNA-methyltransferase PglX [Mycobacterium sp. 155]	gi|648564487|ref|WP_026256238.1|	1.3e-142	62.18	97.49	515	k__Bacteria; p__Actinobacteria; c__Actinobacteria; o__Corynebacteriales; f__Mycobacteriaceae; g__Mycobacterium; s__Mycobacterium_sp._155
geneset000536165	hypothetical protein B7W97_01400, partial [Mycobacterium sp. 20-66-4]	gi|1232227138|ref|OYV24081.1|	4.1e-64	84.93	100	253	k__Bacteria; p__Actinobacteria; c__Actinobacteria; o__Corynebacteriales; f__Mycobacteriaceae; g__Mycobacterium; s__Mycobacterium_sp._20-66-4
geneset000061707	hypothetical protein [Mycobacterium sp. 3519A]	gi|1326119704|ref|WP_101949136.1|	1e-37	96.2	100	164	k__Bacteria; p__Actinobacteria; c__Actinobacteria; o__Corynebacteriales; f__Mycobacteriaceae; g__Mycobacterium; s__Mycobacterium_sp._3519A
geneset000152265	crotonase/enoyl-CoA hydratase family protein [Mycobacterium sp. 3519A]	gi|1326121018|ref|WP_101950450.1|	1.8e-99	94.24	100	371	k__Bacteria; p__Actinobacteria; c__Actinobacteria; o__Corynebacteriales; f__Mycobacteriaceae; g__Mycobacterium; s__Mycobacterium_sp._3519A
geneset000282085	30S ribosomal protein S17 [Mycobacterium sp. 3519A]	gi|1326118910|ref|WP_101948342.1|	2.2e-43	91.26	100	184	k__Bacteria; p__Actinobacteria; c__Actinobacteria; o__Corynebacteriales; f__Mycobacteriaceae; g__Mycobacterium; s__Mycobacterium_sp._3519A
geneset000357491	cysteine synthase [Mycobacterium sp. 3519A]	gi|1326116860|ref|WP_101946292.1|	1.3e-149	93.73	100	538	k__Bacteria; p__Actinobacteria; c__Actinobacteria; o__Corynebacteriales; f__Mycobacteriaceae; g__Mycobacterium; s__Mycobacterium_sp._3519A
geneset000394200	NAD(P)/FAD-dependent oxidoreductase [Mycobacterium sp. 3519A]	gi|1326122643|ref|WP_101952044.1|	1.2e-227	77.19	99.03	798	k__Bacteria; p__Actinobacteria; c__Actinobacteria; o__Corynebacteriales; f__Mycobacteriaceae; g__Mycobacterium; s__Mycobacterium_sp._3519A
geneset000402104	LLM class F420-dependent oxidoreductase [Mycobacterium sp. 3519A]	gi|1326122332|ref|WP_101951764.1|	2.4e-72	94.52	100	280	k__Bacteria; p__Actinobacteria; c__Actinobacteria; o__Corynebacteriales; f__Mycobacteriaceae; g__Mycobacterium; s__Mycobacterium_sp._3519A
geneset000498425	DoxX family protein [Mycobacterium sp. 3519A]	gi|1326123242|ref|WP_101952535.1|	8.6e-74	83.33	99.41	285	k__Bacteria; p__Actinobacteria; c__Actinobacteria; o__Corynebacteriales; f__Mycobacteriaceae; g__Mycobacterium; s__Mycobacterium_sp._3519A
geneset000498539	amidase [Mycobacterium sp. 3519A]	gi|1326123386|ref|WP_101952676.1|	6.7e-201	78.4	99.36	709	k__Bacteria; p__Actinobacteria; c__Actinobacteria; o__Corynebacteriales; f__Mycobacteriaceae; g__Mycobacterium; s__Mycobacterium_sp._3519A
geneset000498782	hypothetical protein [Mycobacterium sp. 3519A]	gi|1326120936|ref|WP_101950368.1|	3.9e-21	63.81	100	110	k__Bacteria; p__Actinobacteria; c__Actinobacteria; o__Corynebacteriales; f__Mycobacteriaceae; g__Mycobacterium; s__Mycobacterium_sp._3519A
geneset000535776	FAD-binding oxidoreductase [Mycobacterium sp. 3519A]	gi|1326119976|ref|WP_101949408.1|	2.2e-187	76.02	100	664	k__Bacteria; p__Actinobacteria; c__Actinobacteria; o__Corynebacteriales; f__Mycobacteriaceae; g__Mycobacterium; s__Mycobacterium_sp._3519A
geneset000550725	dTDP-glucose 4,6-dehydratase [Mycobacterium sp. 3519A]	gi|1326118968|ref|WP_101948400.1|	3.5e-113	85.17	100	417	k__Bacteria; p__Actinobacteria; c__Actinobacteria; o__Corynebacteriales; f__Mycobacteriaceae; g__Mycobacterium; s__Mycobacterium_sp._3519A
geneset000566395	crotonase/enoyl-CoA hydratase family protein [Mycobacterium sp. 3519A]	gi|1326121018|ref|WP_101950450.1|	1.7e-157	91.3	100	564	k__Bacteria; p__Actinobacteria; c__Actinobacteria; o__Corynebacteriales; f__Mycobacteriaceae; g__Mycobacterium; s__Mycobacterium_sp._3519A
geneset000462441	hypothetical protein SAMN04488581_3625 [Mycobacterium sp. 365mftsu]	gi|1086985691|ref|SDE23039.1|	1.4e-41	51.17	99.51	179	k__Bacteria; p__Actinobacteria; c__Actinobacteria; o__Corynebacteriales; f__Mycobacteriaceae; g__Mycobacterium; s__Mycobacterium_sp._365mftsu
geneset000356780	acyl-CoA thioesterase II [Mycobacterium sp. 852002-10029_SCH5224772]	gi|1055614699|ref|WP_067255888.1|	5.3e-121	79.41	99.27	443	k__Bacteria; p__Actinobacteria; c__Actinobacteria; o__Corynebacteriales; f__Mycobacteriaceae; g__Mycobacterium; s__Mycobacterium_sp._852002-10029_SCH5224772
geneset000424725	HNH endonuclease [Mycobacterium sp. 852002-40037_SCH5390672]	gi|1055442491|ref|WP_067103323.1|	1.1e-134	54.79	99.16	489	k__Bacteria; p__Actinobacteria; c__Actinobacteria; o__Corynebacteriales; f__Mycobacteriaceae; g__Mycobacterium; s__Mycobacterium_sp._852002-40037_SCH5390672
geneset000022624	DUF4239 domain-containing protein [Mycobacterium sp. 852002-51057_SCH5723018]	gi|1055453831|ref|WP_067114232.1|	4e-94	68.5	98.07	354	k__Bacteria; p__Actinobacteria; c__Actinobacteria; o__Corynebacteriales; f__Mycobacteriaceae; g__Mycobacterium; s__Mycobacterium_sp._852002-51057_SCH5723018
geneset000498427	MerR family transcriptional regulator [Mycobacterium sp. 852002-51057_SCH5723018]	gi|1055459332|ref|WP_067119733.1|	5e-129	91.3	97.68	469	k__Bacteria; p__Actinobacteria; c__Actinobacteria; o__Corynebacteriales; f__Mycobacteriaceae; g__Mycobacterium; s__Mycobacterium_sp._852002-51057_SCH5723018
geneset000192372	NDMA-dependent alcohol dehydrogenase [Mycobacterium sp. 852002-51152_SCH6134967]	gi|1055093656|ref|WP_066842066.1|	1.9e-203	95.92	100	717	k__Bacteria; p__Actinobacteria; c__Actinobacteria; o__Corynebacteriales; f__Mycobacteriaceae; g__Mycobacterium; s__Mycobacterium_sp._852002-51152_SCH6134967
geneset000192525	hypothetical protein [Mycobacterium sp. 852002-51152_SCH6134967]	gi|1055094907|ref|WP_066843317.1|	8.9e-55	94.53	100	222	k__Bacteria; p__Actinobacteria; c__Actinobacteria; o__Corynebacteriales; f__Mycobacteriaceae; g__Mycobacterium; s__Mycobacterium_sp._852002-51152_SCH6134967
geneset000192526	potassium channel protein [Mycobacterium sp. 852002-51152_SCH6134967]	gi|1055094909|ref|WP_066843319.1|	1.5e-266	79.9	99.65	927	k__Bacteria; p__Actinobacteria; c__Actinobacteria; o__Corynebacteriales; f__Mycobacteriaceae; g__Mycobacterium; s__Mycobacterium_sp._852002-51152_SCH6134967
geneset000022270	SDR family oxidoreductase [Mycobacterium sp. 852002-51163_SCH5372311]	gi|1055592377|ref|WP_067234313.1|	1.2e-133	85.97	100	485	k__Bacteria; p__Actinobacteria; c__Actinobacteria; o__Corynebacteriales; f__Mycobacteriaceae; g__Mycobacterium; s__Mycobacterium_sp._852002-51163_SCH5372311
geneset000063213	RND family transporter [Mycobacterium sp. 852002-51163_SCH5372311]	gi|1055589257|ref|WP_067231194.1|	3.3e-71	82.87	100	277	k__Bacteria; p__Actinobacteria; c__Actinobacteria; o__Corynebacteriales; f__Mycobacteriaceae; g__Mycobacterium; s__Mycobacterium_sp._852002-51163_SCH5372311
geneset000151862	DNA alkylation response protein [Mycobacterium sp. 852002-51961_SCH5331710]	gi|1055429621|ref|WP_067090919.1|	2.3e-285	88.72	99.45	990	k__Bacteria; p__Actinobacteria; c__Actinobacteria; o__Corynebacteriales; f__Mycobacteriaceae; g__Mycobacterium; s__Mycobacterium_sp._852002-51961_SCH5331710
geneset000151887	replicative DNA helicase [Mycobacterium sp. 852002-51961_SCH5331710]	gi|1055421708|ref|WP_067083503.1|	2.5e-240	93.74	100	840	k__Bacteria; p__Actinobacteria; c__Actinobacteria; o__Corynebacteriales; f__Mycobacteriaceae; g__Mycobacterium; s__Mycobacterium_sp._852002-51961_SCH5331710
geneset000235009	bifunctional 1-(5-phosphoribosyl)-5-((5-phosphoribosylamino)methylideneamino)imidazole-4-carboxamide isomerase/phosphoribosylanthranilate isomerase PriA [Mycobacterium sp. 852002-51961_SCH5331710]	gi|1055427127|ref|WP_067088425.1|	6.8e-123	92.15	95.28	449	k__Bacteria; p__Actinobacteria; c__Actinobacteria; o__Corynebacteriales; f__Mycobacteriaceae; g__Mycobacterium; s__Mycobacterium_sp._852002-51961_SCH5331710
geneset000281790	diaminobutyrate--2-oxoglutarate transaminase [Mycobacterium sp. 852002-51961_SCH5331710]	gi|1055427926|ref|WP_067089224.1|	1.5e-212	85.85	99.76	748	k__Bacteria; p__Actinobacteria; c__Actinobacteria; o__Corynebacteriales; f__Mycobacteriaceae; g__Mycobacterium; s__Mycobacterium_sp._852002-51961_SCH5331710
geneset000282478	MFS transporter [Mycobacterium sp. 852002-51961_SCH5331710]	gi|1055421674|ref|WP_067083474.1|	5.4e-170	80.87	99.76	606	k__Bacteria; p__Actinobacteria; c__Actinobacteria; o__Corynebacteriales; f__Mycobacteriaceae; g__Mycobacterium; s__Mycobacterium_sp._852002-51961_SCH5331710
geneset000462686	elongation factor Ts [Mycobacterium sp. 852002-51961_SCH5331710]	gi|1055423313|ref|WP_067084666.1|	9.9e-128	90.51	99.64	465	k__Bacteria; p__Actinobacteria; c__Actinobacteria; o__Corynebacteriales; f__Mycobacteriaceae; g__Mycobacterium; s__Mycobacterium_sp._852002-51961_SCH5331710
geneset000535745	hypothetical protein A5756_14670 [Mycobacterium sp. 852002-53434_SCH5985345]	gi|1037972987|ref|OBF54237.1|	1.3e-69	68.37	97.73	272	k__Bacteria; p__Actinobacteria; c__Actinobacteria; o__Corynebacteriales; f__Mycobacteriaceae; g__Mycobacterium; s__Mycobacterium_sp._852002-53434_SCH5985345
geneset000031608	hypothetical protein [Mycobacterium sp. 852013-50091_SCH5140682]	gi|1039653321|ref|WP_064945357.1|	1.4e-17	48.6	87.39	98	k__Bacteria; p__Actinobacteria; c__Actinobacteria; o__Corynebacteriales; f__Mycobacteriaceae; g__Mycobacterium; s__Mycobacterium_sp._852013-50091_SCH5140682
geneset000052265	FAD-dependent oxidoreductase [Mycobacterium sp. 852013-50091_SCH5140682]	gi|1039654127|ref|WP_064946163.1|	6.9e-24	87.5	100	118	k__Bacteria; p__Actinobacteria; c__Actinobacteria; o__Corynebacteriales; f__Mycobacteriaceae; g__Mycobacterium; s__Mycobacterium_sp._852013-50091_SCH5140682
geneset000152018	NAD(+)--rifampin ADP-ribosyltransferase [Mycobacterium sp. 852013-50091_SCH5140682]	gi|1039655994|ref|WP_064948030.1|	7.5e-66	82.19	100	259	k__Bacteria; p__Actinobacteria; c__Actinobacteria; o__Corynebacteriales; f__Mycobacteriaceae; g__Mycobacterium; s__Mycobacterium_sp._852013-50091_SCH5140682
geneset000281839	hypothetical protein [Mycobacterium sp. 852013-50091_SCH5140682]	gi|1039649642|ref|WP_064941872.1|	3.8e-31	46.71	96.2	144	k__Bacteria; p__Actinobacteria; c__Actinobacteria; o__Corynebacteriales; f__Mycobacteriaceae; g__Mycobacterium; s__Mycobacterium_sp._852013-50091_SCH5140682
geneset000281845	dTDP-4-keto-6-deoxy-D-glucose epimerase [Mycobacterium sp. 852013-50091_SCH5140682]	gi|1039654026|ref|WP_064946062.1|	3.3e-88	78.5	99.01	334	k__Bacteria; p__Actinobacteria; c__Actinobacteria; o__Corynebacteriales; f__Mycobacteriaceae; g__Mycobacterium; s__Mycobacterium_sp._852013-50091_SCH5140682
geneset000357454	NAD(+)--rifampin ADP-ribosyltransferase [Mycobacterium sp. 852013-50091_SCH5140682]	gi|1039655994|ref|WP_064948030.1|	1.2e-56	82.54	100	228	k__Bacteria; p__Actinobacteria; c__Actinobacteria; o__Corynebacteriales; f__Mycobacteriaceae; g__Mycobacterium; s__Mycobacterium_sp._852013-50091_SCH5140682
geneset000511286	ABC transporter permease [Mycobacterium sp. 852013-50091_SCH5140682]	gi|1039654099|ref|WP_064946135.1|	6.2e-11	46.88	94	76	k__Bacteria; p__Actinobacteria; c__Actinobacteria; o__Corynebacteriales; f__Mycobacteriaceae; g__Mycobacterium; s__Mycobacterium_sp._852013-50091_SCH5140682
geneset000052047	glucose-6-phosphate dehydrogenase (coenzyme-F420) [Mycobacterium sp. 852013-51886_SCH5428379]	gi|1055085213|ref|WP_066833909.1|	5e-182	93.13	99.7	646	k__Bacteria; p__Actinobacteria; c__Actinobacteria; o__Corynebacteriales; f__Mycobacteriaceae; g__Mycobacterium; s__Mycobacterium_sp._852013-51886_SCH5428379
geneset000124036	phosphoglycerate dehydrogenase [Mycobacterium sp. 852013-51886_SCH5428379]	gi|1055079411|ref|WP_066828548.1|	1.6e-90	87.62	100	341	k__Bacteria; p__Actinobacteria; c__Actinobacteria; o__Corynebacteriales; f__Mycobacteriaceae; g__Mycobacterium; s__Mycobacterium_sp._852013-51886_SCH5428379
geneset000192664	sugar transferase [Mycobacterium sp. 852013-51886_SCH5428379]	gi|1055086748|ref|WP_066835408.1|	7.5e-153	70.08	98.23	549	k__Bacteria; p__Actinobacteria; c__Actinobacteria; o__Corynebacteriales; f__Mycobacteriaceae; g__Mycobacterium; s__Mycobacterium_sp._852013-51886_SCH5428379
geneset000236533	arginine deiminase [Mycobacterium sp. 852013-51886_SCH5428379]	gi|1055086765|ref|WP_066835425.1|	4.2e-102	88.24	100	380	k__Bacteria; p__Actinobacteria; c__Actinobacteria; o__Corynebacteriales; f__Mycobacteriaceae; g__Mycobacterium; s__Mycobacterium_sp._852013-51886_SCH5428379
geneset000282221	glutamyl-tRNA reductase [Mycobacterium sp. 852013-51886_SCH5428379]	gi|1055081617|ref|WP_066830748.1|	1.2e-96	74.54	99.63	362	k__Bacteria; p__Actinobacteria; c__Actinobacteria; o__Corynebacteriales; f__Mycobacteriaceae; g__Mycobacterium; s__Mycobacterium_sp._852013-51886_SCH5428379
geneset000283694	undecaprenyl/decaprenyl-phosphate alpha-N-acetylglucosaminyl 1-phosphate transferase [Mycobacterium sp. 852013-51886_SCH5428379]	gi|1055079812|ref|WP_066828949.1|	1.4e-119	97.87	100	438	k__Bacteria; p__Actinobacteria; c__Actinobacteria; o__Corynebacteriales; f__Mycobacteriaceae; g__Mycobacterium; s__Mycobacterium_sp._852013-51886_SCH5428379
geneset000284566	glutamyl-tRNA reductase [Mycobacterium sp. 852013-51886_SCH5428379]	gi|1055081617|ref|WP_066830748.1|	4.6e-23	75	98.82	116	k__Bacteria; p__Actinobacteria; c__Actinobacteria; o__Corynebacteriales; f__Mycobacteriaceae; g__Mycobacterium; s__Mycobacterium_sp._852013-51886_SCH5428379
geneset000284675	malto-oligosyltrehalose synthase [Mycobacterium sp. 852013-51886_SCH5428379]	gi|1055081855|ref|WP_066830955.1|	2.1e-75	78.7	100	291	k__Bacteria; p__Actinobacteria; c__Actinobacteria; o__Corynebacteriales; f__Mycobacteriaceae; g__Mycobacterium; s__Mycobacterium_sp._852013-51886_SCH5428379
geneset000311733	RND family transporter [Mycobacterium sp. 852013-51886_SCH5428379]	gi|1055090493|ref|WP_066839153.1|	3e-15	63.01	100	90	k__Bacteria; p__Actinobacteria; c__Actinobacteria; o__Corynebacteriales; f__Mycobacteriaceae; g__Mycobacterium; s__Mycobacterium_sp._852013-51886_SCH5428379
geneset000357100	hypothetical protein [Mycobacterium sp. 852013-51886_SCH5428379]	gi|1055086994|ref|WP_066835654.1|	2.4e-37	70.49	87.77	164	k__Bacteria; p__Actinobacteria; c__Actinobacteria; o__Corynebacteriales; f__Mycobacteriaceae; g__Mycobacterium; s__Mycobacterium_sp._852013-51886_SCH5428379
geneset000393515	precorrin-8X methylmutase [Mycobacterium sp. 852013-51886_SCH5428379]	gi|1055081239|ref|WP_066830376.1|	2.7e-93	86.06	100	350	k__Bacteria; p__Actinobacteria; c__Actinobacteria; o__Corynebacteriales; f__Mycobacteriaceae; g__Mycobacterium; s__Mycobacterium_sp._852013-51886_SCH5428379
geneset000394587	aspartate aminotransferase family protein [Mycobacterium sp. 852013-51886_SCH5428379]	gi|1055086654|ref|WP_066835314.1|	8.9e-251	91.8	99.56	875	k__Bacteria; p__Actinobacteria; c__Actinobacteria; o__Corynebacteriales; f__Mycobacteriaceae; g__Mycobacterium; s__Mycobacterium_sp._852013-51886_SCH5428379
geneset000405788	DUF3263 domain-containing protein [Mycobacterium sp. 852013-51886_SCH5428379]	gi|1055085100|ref|WP_066833796.1|	6.4e-39	93.26	96.74	169	k__Bacteria; p__Actinobacteria; c__Actinobacteria; o__Corynebacteriales; f__Mycobacteriaceae; g__Mycobacterium; s__Mycobacterium_sp._852013-51886_SCH5428379
geneset000536040	hypothetical protein [Mycobacterium sp. 852013-51886_SCH5428379]	gi|1055081071|ref|WP_066830208.1|	6.1e-81	82.07	100	309	k__Bacteria; p__Actinobacteria; c__Actinobacteria; o__Corynebacteriales; f__Mycobacteriaceae; g__Mycobacterium; s__Mycobacterium_sp._852013-51886_SCH5428379
geneset000320819	oxidoreductase [Mycobacterium sp. 852014-52144_SCH5372336]	gi|1178439598|ref|WP_082961974.1|	5.6e-293	78.04	100	1015	k__Bacteria; p__Actinobacteria; c__Actinobacteria; o__Corynebacteriales; f__Mycobacteriaceae; g__Mycobacterium; s__Mycobacterium_sp._852014-52144_SCH5372336
geneset000192653	hypothetical protein A5773_20090 [Mycobacterium sp. 852014-52450_SCH5900713]	gi|1038013590|ref|OBF93050.1|	7.1e-13	55.26	66.67	82	k__Bacteria; p__Actinobacteria; c__Actinobacteria; o__Corynebacteriales; f__Mycobacteriaceae; g__Mycobacterium; s__Mycobacterium_sp._852014-52450_SCH5900713
geneset000281765	linear amide C-N hydrolase [Mycobacterium sp. AB215]	gi|1180227306|ref|WP_083746146.1|	2.1e-145	75.54	100	524	k__Bacteria; p__Actinobacteria; c__Actinobacteria; o__Corynebacteriales; f__Mycobacteriaceae; g__Mycobacterium; s__Mycobacterium_sp._AB215
geneset000498658	glycosyltransferase [Mycobacterium sp. AB215]	gi|1143085805|ref|WP_077077241.1|	3.6e-174	75.42	99.76	620	k__Bacteria; p__Actinobacteria; c__Actinobacteria; o__Corynebacteriales; f__Mycobacteriaceae; g__Mycobacterium; s__Mycobacterium_sp._AB215
geneset000535819	sensor domain-containing diguanylate cyclase [Mycobacterium sp. AB215]	gi|1180227126|ref|WP_083745966.1|	1.3e-89	70.33	100	339	k__Bacteria; p__Actinobacteria; c__Actinobacteria; o__Corynebacteriales; f__Mycobacteriaceae; g__Mycobacterium; s__Mycobacterium_sp._AB215
geneset000003411	ATP-dependent chaperone ClpB [Mycobacterium sp. AB57]	gi|1143099840|ref|WP_077090397.1|	2.9e-109	94.59	100	404	k__Bacteria; p__Actinobacteria; c__Actinobacteria; o__Corynebacteriales; f__Mycobacteriaceae; g__Mycobacterium; s__Mycobacterium_sp._AB57
geneset000051927	universal stress protein [Mycobacterium sp. AB57]	gi|1143095190|ref|WP_077085755.1|	2.4e-79	57.54	96.61	305	k__Bacteria; p__Actinobacteria; c__Actinobacteria; o__Corynebacteriales; f__Mycobacteriaceae; g__Mycobacterium; s__Mycobacterium_sp._AB57
geneset000234585	CsbD family protein [Mycobacterium sp. AB57]	gi|1143099985|ref|WP_077090542.1|	3.4e-14	73.68	100	86	k__Bacteria; p__Actinobacteria; c__Actinobacteria; o__Corynebacteriales; f__Mycobacteriaceae; g__Mycobacterium; s__Mycobacterium_sp._AB57
geneset000357362	molecular chaperone HtpG [Mycobacterium sp. AB57]	gi|1143098265|ref|WP_077088825.1|	1.8e-310	84.03	100	1074	k__Bacteria; p__Actinobacteria; c__Actinobacteria; o__Corynebacteriales; f__Mycobacteriaceae; g__Mycobacterium; s__Mycobacterium_sp._AB57
geneset000022138	DNA polymerase IV [Mycobacterium sp. ACS1612]	gi|1056352767|ref|WP_067796515.1|	4e-186	84.17	99.5	660	k__Bacteria; p__Actinobacteria; c__Actinobacteria; o__Corynebacteriales; f__Mycobacteriaceae; g__Mycobacterium; s__Mycobacterium_sp._ACS1612
geneset000082059	hypothetical protein [Mycobacterium sp. ACS1612]	gi|1056355076|ref|WP_067798824.1|	1.6e-58	76.82	97.42	235	k__Bacteria; p__Actinobacteria; c__Actinobacteria; o__Corynebacteriales; f__Mycobacteriaceae; g__Mycobacterium; s__Mycobacterium_sp._ACS1612
geneset000152262	TVP38/TMEM64 family protein [Mycobacterium sp. ACS1612]	gi|1178442963|ref|WP_082965339.1|	5.8e-90	72.05	98.83	340	k__Bacteria; p__Actinobacteria; c__Actinobacteria; o__Corynebacteriales; f__Mycobacteriaceae; g__Mycobacterium; s__Mycobacterium_sp._ACS1612
geneset000234214	FadR family transcriptional regulator [Mycobacterium sp. ACS1612]	gi|1056357868|ref|WP_067801616.1|	6.3e-41	80.56	98.18	176	k__Bacteria; p__Actinobacteria; c__Actinobacteria; o__Corynebacteriales; f__Mycobacteriaceae; g__Mycobacterium; s__Mycobacterium_sp._ACS1612
geneset000234959	DUF2207 domain-containing protein, partial [Mycobacterium sp. ACS1612]	gi|1056367632|ref|WP_067811040.1|	2.5e-153	67.9	97.16	551	k__Bacteria; p__Actinobacteria; c__Actinobacteria; o__Corynebacteriales; f__Mycobacteriaceae; g__Mycobacterium; s__Mycobacterium_sp._ACS1612
geneset000320875	phosphatase PAP2 family protein [Mycobacterium sp. ACS1612]	gi|1056356204|ref|WP_067799952.1|	6.7e-67	83.44	86.7	263	k__Bacteria; p__Actinobacteria; c__Actinobacteria; o__Corynebacteriales; f__Mycobacteriaceae; g__Mycobacterium; s__Mycobacterium_sp._ACS1612
geneset000322303	pyruvate kinase [Mycobacterium sp. ACS1612]	gi|1056367428|ref|WP_067810836.1|	2.4e-63	88.72	100	250	k__Bacteria; p__Actinobacteria; c__Actinobacteria; o__Corynebacteriales; f__Mycobacteriaceae; g__Mycobacterium; s__Mycobacterium_sp._ACS1612
geneset000462433	DUF1707 domain-containing protein [Mycobacterium sp. ACS1612]	gi|1056368664|ref|WP_067812009.1|	4.3e-79	82.22	97.81	303	k__Bacteria; p__Actinobacteria; c__Actinobacteria; o__Corynebacteriales; f__Mycobacteriaceae; g__Mycobacterium; s__Mycobacterium_sp._ACS1612
geneset000462621	bifunctional diaminohydroxyphosphoribosylaminopyrimidine deaminase/5-amino-6-(5-phosphoribosylamino)uracil reductase RibD [Mycobacterium sp. ACS1612]	gi|1056366895|ref|WP_067810303.1|	5.7e-162	85.29	100	579	k__Bacteria; p__Actinobacteria; c__Actinobacteria; o__Corynebacteriales; f__Mycobacteriaceae; g__Mycobacterium; s__Mycobacterium_sp._ACS1612
geneset000510369	DNA polymerase Y family protein [Mycobacterium sp. ACS1612]	gi|1056350591|ref|WP_067794339.1|	3.7e-101	87.78	100	377	k__Bacteria; p__Actinobacteria; c__Actinobacteria; o__Corynebacteriales; f__Mycobacteriaceae; g__Mycobacterium; s__Mycobacterium_sp._ACS1612
geneset000535040	pyridoxal 5&apos;-phosphate synthase lyase subunit PdxS [Mycobacterium sp. ACS1612]	gi|1056364068|ref|WP_067807816.1|	4.4e-147	96.81	100	530	k__Bacteria; p__Actinobacteria; c__Actinobacteria; o__Corynebacteriales; f__Mycobacteriaceae; g__Mycobacterium; s__Mycobacterium_sp._ACS1612
geneset000548241	DUF4395 domain-containing protein [Mycobacterium sp. ACS1612]	gi|1056351215|ref|WP_067794963.1|	7.9e-48	69.74	93.25	199	k__Bacteria; p__Actinobacteria; c__Actinobacteria; o__Corynebacteriales; f__Mycobacteriaceae; g__Mycobacterium; s__Mycobacterium_sp._ACS1612
geneset000173068	cupin domain-containing protein [Mycobacterium sp. ACS4054]	gi|1056462363|ref|WP_067903632.1|	5.5e-28	80.82	73	132	k__Bacteria; p__Actinobacteria; c__Actinobacteria; o__Corynebacteriales; f__Mycobacteriaceae; g__Mycobacterium; s__Mycobacterium_sp._ACS4054
geneset000192597	class I SAM-dependent methyltransferase [Mycobacterium sp. ACS4054]	gi|1056459061|ref|WP_067900330.1|	4.9e-100	90	99.5	373	k__Bacteria; p__Actinobacteria; c__Actinobacteria; o__Corynebacteriales; f__Mycobacteriaceae; g__Mycobacterium; s__Mycobacterium_sp._ACS4054
geneset000082430	transglutaminase family protein [Mycobacterium sp. ACS4331]	gi|1056835423|ref|WP_068254660.1|	4.9e-70	90.28	100	273	k__Bacteria; p__Actinobacteria; c__Actinobacteria; o__Corynebacteriales; f__Mycobacteriaceae; g__Mycobacterium; s__Mycobacterium_sp._ACS4331
geneset000192603	glycine hydroxymethyltransferase [Mycobacterium sp. ACS4331]	gi|1056830365|ref|WP_068249629.1|	5.9e-256	90.65	100	892	k__Bacteria; p__Actinobacteria; c__Actinobacteria; o__Corynebacteriales; f__Mycobacteriaceae; g__Mycobacterium; s__Mycobacterium_sp._ACS4331
geneset000206790	sulfate ABC transporter permease subunit CysW [Mycobacterium sp. ACS4331]	gi|1056834209|ref|WP_068253446.1|	3.1e-126	88.48	99.26	460	k__Bacteria; p__Actinobacteria; c__Actinobacteria; o__Corynebacteriales; f__Mycobacteriaceae; g__Mycobacterium; s__Mycobacterium_sp._ACS4331
geneset000234790	phosphate signaling complex protein PhoU [Mycobacterium sp. ACS4331]	gi|1056836295|ref|WP_068255532.1|	5.3e-79	74.19	96.43	303	k__Bacteria; p__Actinobacteria; c__Actinobacteria; o__Corynebacteriales; f__Mycobacteriaceae; g__Mycobacterium; s__Mycobacterium_sp._ACS4331
geneset000281324	branched-chain amino acid ABC transporter permease [Mycobacterium sp. ACS4331]	gi|1056829426|ref|WP_068248803.1|	9.6e-43	80.73	90.08	182	k__Bacteria; p__Actinobacteria; c__Actinobacteria; o__Corynebacteriales; f__Mycobacteriaceae; g__Mycobacterium; s__Mycobacterium_sp._ACS4331
geneset000282066	IS481 family transposase [Mycobacterium sp. ACS4331]	gi|1056830279|ref|WP_068249563.1|	1.5e-101	77.78	92.4	378	k__Bacteria; p__Actinobacteria; c__Actinobacteria; o__Corynebacteriales; f__Mycobacteriaceae; g__Mycobacterium; s__Mycobacterium_sp._ACS4331
geneset000282182	APC family permease [Mycobacterium sp. ACS4331]	gi|1056834398|ref|WP_068253635.1|	6.7e-226	82.14	96.18	792	k__Bacteria; p__Actinobacteria; c__Actinobacteria; o__Corynebacteriales; f__Mycobacteriaceae; g__Mycobacterium; s__Mycobacterium_sp._ACS4331
geneset000282238	metal-dependent hydrolase [Mycobacterium sp. ACS4331]	gi|1056828091|ref|WP_068247585.1|	2.2e-128	70.63	100	468	k__Bacteria; p__Actinobacteria; c__Actinobacteria; o__Corynebacteriales; f__Mycobacteriaceae; g__Mycobacterium; s__Mycobacterium_sp._ACS4331
geneset000282258	flavin monoamine oxidase family protein [Mycobacterium sp. ACS4331]	gi|1056831981|ref|WP_068251218.1|	3.6e-231	86.92	98.04	810	k__Bacteria; p__Actinobacteria; c__Actinobacteria; o__Corynebacteriales; f__Mycobacteriaceae; g__Mycobacterium; s__Mycobacterium_sp._ACS4331
geneset000282301	NAD-dependent succinate-semialdehyde dehydrogenase [Mycobacterium sp. ACS4331]	gi|1056824018|ref|WP_068243512.1|	7e-230	84.7	100	805	k__Bacteria; p__Actinobacteria; c__Actinobacteria; o__Corynebacteriales; f__Mycobacteriaceae; g__Mycobacterium; s__Mycobacterium_sp._ACS4331
geneset000322554	hypothetical protein [Mycobacterium sp. ACS4331]	gi|1056836451|ref|WP_068255688.1|	3.5e-54	77.52	96.99	220	k__Bacteria; p__Actinobacteria; c__Actinobacteria; o__Corynebacteriales; f__Mycobacteriaceae; g__Mycobacterium; s__Mycobacterium_sp._ACS4331
geneset000357225	ABC transporter ATP-binding protein [Mycobacterium sp. ACS4331]	gi|1056826498|ref|WP_068245992.1|	1.6e-165	82.4	99.72	591	k__Bacteria; p__Actinobacteria; c__Actinobacteria; o__Corynebacteriales; f__Mycobacteriaceae; g__Mycobacterium; s__Mycobacterium_sp._ACS4331
geneset000357351	penicillin-binding protein, partial [Mycobacterium sp. ACS4331]	gi|1037943748|ref|OBF25554.1|	0	79.5	89.79	1231	k__Bacteria; p__Actinobacteria; c__Actinobacteria; o__Corynebacteriales; f__Mycobacteriaceae; g__Mycobacterium; s__Mycobacterium_sp._ACS4331
geneset000394493	bacteriocin [Mycobacterium sp. ACS4331]	gi|1056833262|ref|WP_068252499.1|	7.6e-133	88.64	99.62	482	k__Bacteria; p__Actinobacteria; c__Actinobacteria; o__Corynebacteriales; f__Mycobacteriaceae; g__Mycobacterium; s__Mycobacterium_sp._ACS4331
geneset000436611	transcriptional regulator [Mycobacterium sp. ACS4331]	gi|1056828244|ref|WP_068247738.1|	2.1e-50	87.39	100	207	k__Bacteria; p__Actinobacteria; c__Actinobacteria; o__Corynebacteriales; f__Mycobacteriaceae; g__Mycobacterium; s__Mycobacterium_sp._ACS4331
geneset000052172	hypothetical protein B1790_15915 [Mycobacterium sp. AT1]	gi|1162384626|ref|OPX09146.1|	3.1e-123	48.55	67.6	452	k__Bacteria; p__Actinobacteria; c__Actinobacteria; o__Corynebacteriales; f__Mycobacteriaceae; g__Mycobacterium; s__Mycobacterium_sp._AT1
geneset000082416	cytochrome P450 [Mycobacterium sp. AT1]	gi|1165701297|ref|WP_079924351.1|	1.7e-246	94.61	98.67	860	k__Bacteria; p__Actinobacteria; c__Actinobacteria; o__Corynebacteriales; f__Mycobacteriaceae; g__Mycobacterium; s__Mycobacterium_sp._AT1
geneset000129690	amidohydrolase [Mycobacterium sp. AT1]	gi|1165697543|ref|WP_079923111.1|	6.1e-56	66.46	98.8	226	k__Bacteria; p__Actinobacteria; c__Actinobacteria; o__Corynebacteriales; f__Mycobacteriaceae; g__Mycobacterium; s__Mycobacterium_sp._AT1
geneset000152261	hypothetical protein [Mycobacterium sp. AT1]	gi|1165696805|ref|WP_079922866.1|	2e-40	74.79	99.17	174	k__Bacteria; p__Actinobacteria; c__Actinobacteria; o__Corynebacteriales; f__Mycobacteriaceae; g__Mycobacterium; s__Mycobacterium_sp._AT1
geneset000153442	acyl-CoA carboxylase subunit beta [Mycobacterium sp. AT1]	gi|1165699022|ref|WP_079923607.1|	7.1e-147	96.24	100	529	k__Bacteria; p__Actinobacteria; c__Actinobacteria; o__Corynebacteriales; f__Mycobacteriaceae; g__Mycobacterium; s__Mycobacterium_sp._AT1
geneset000191837	nitronate monooxygenase [Mycobacterium sp. AT1]	gi|1165694212|ref|WP_079922048.1|	1.3e-117	94.25	99.56	431	k__Bacteria; p__Actinobacteria; c__Actinobacteria; o__Corynebacteriales; f__Mycobacteriaceae; g__Mycobacterium; s__Mycobacterium_sp._AT1
geneset000192576	DNA topoisomerase (ATP-hydrolyzing) subunit B [Mycobacterium sp. AT1]	gi|1165695471|ref|WP_079922439.1|	0	92.11	99.85	1234	k__Bacteria; p__Actinobacteria; c__Actinobacteria; o__Corynebacteriales; f__Mycobacteriaceae; g__Mycobacterium; s__Mycobacterium_sp._AT1
geneset000234861	carbohydrate ABC transporter permease [Mycobacterium sp. AT1]	gi|1165696293|ref|WP_079922704.1|	3e-140	93.14	100	507	k__Bacteria; p__Actinobacteria; c__Actinobacteria; o__Corynebacteriales; f__Mycobacteriaceae; g__Mycobacterium; s__Mycobacterium_sp._AT1
geneset000234863	extracellular solute-binding protein [Mycobacterium sp. AT1]	gi|1165696299|ref|WP_079922706.1|	8.5e-214	87.61	98.87	752	k__Bacteria; p__Actinobacteria; c__Actinobacteria; o__Corynebacteriales; f__Mycobacteriaceae; g__Mycobacterium; s__Mycobacterium_sp._AT1
geneset000235050	cupin [Mycobacterium sp. AT1]	gi|1165705203|ref|WP_079925608.1|	1.7e-176	76	96.15	628	k__Bacteria; p__Actinobacteria; c__Actinobacteria; o__Corynebacteriales; f__Mycobacteriaceae; g__Mycobacterium; s__Mycobacterium_sp._AT1
geneset000320601	MFS transporter [Mycobacterium sp. AT1]	gi|1165707121|ref|WP_079926229.1|	3.4e-63	72.88	93.65	250	k__Bacteria; p__Actinobacteria; c__Actinobacteria; o__Corynebacteriales; f__Mycobacteriaceae; g__Mycobacterium; s__Mycobacterium_sp._AT1
geneset000320826	HNH endonuclease [Mycobacterium sp. AT1]	gi|1165704469|ref|WP_079925355.1|	7.1e-196	73.58	89.63	693	k__Bacteria; p__Actinobacteria; c__Actinobacteria; o__Corynebacteriales; f__Mycobacteriaceae; g__Mycobacterium; s__Mycobacterium_sp._AT1
geneset000357349	hypothetical protein [Mycobacterium sp. AT1]	gi|1165703654|ref|WP_079925085.1|	1.9e-109	78.26	98.06	404	k__Bacteria; p__Actinobacteria; c__Actinobacteria; o__Corynebacteriales; f__Mycobacteriaceae; g__Mycobacterium; s__Mycobacterium_sp._AT1
geneset000368816	tat pathway signal sequence [Mycobacterium sp. AT1]	gi|1165703679|ref|WP_079925093.1|	6.4e-58	89.34	97.6	232	k__Bacteria; p__Actinobacteria; c__Actinobacteria; o__Corynebacteriales; f__Mycobacteriaceae; g__Mycobacterium; s__Mycobacterium_sp._AT1
geneset000423891	ADP-forming succinate--CoA ligase subunit beta [Mycobacterium sp. AT1]	gi|1165705715|ref|WP_079925781.1|	9.1e-193	95.68	100	682	k__Bacteria; p__Actinobacteria; c__Actinobacteria; o__Corynebacteriales; f__Mycobacteriaceae; g__Mycobacterium; s__Mycobacterium_sp._AT1
geneset000424488	elongation factor 4 [Mycobacterium sp. AT1]	gi|1165697418|ref|WP_079923064.1|	0	94.5	97.63	1166	k__Bacteria; p__Actinobacteria; c__Actinobacteria; o__Corynebacteriales; f__Mycobacteriaceae; g__Mycobacterium; s__Mycobacterium_sp._AT1
geneset000462477	recombinase RecA [Mycobacterium sp. AT1]	gi|1165701818|ref|WP_079924499.1|	1.8e-182	94.57	100	647	k__Bacteria; p__Actinobacteria; c__Actinobacteria; o__Corynebacteriales; f__Mycobacteriaceae; g__Mycobacterium; s__Mycobacterium_sp._AT1
geneset000462483	MFS transporter [Mycobacterium sp. AT1]	gi|1165695765|ref|WP_079922533.1|	8.3e-144	71.17	97.22	519	k__Bacteria; p__Actinobacteria; c__Actinobacteria; o__Corynebacteriales; f__Mycobacteriaceae; g__Mycobacterium; s__Mycobacterium_sp._AT1
geneset000498482	3D-(3,5/4)-trihydroxycyclohexane-1,2-dione acylhydrolase (decyclizing) [Mycobacterium sp. AT1]	gi|1165697214|ref|WP_079922990.1|	0	88.77	99.54	1126	k__Bacteria; p__Actinobacteria; c__Actinobacteria; o__Corynebacteriales; f__Mycobacteriaceae; g__Mycobacterium; s__Mycobacterium_sp._AT1
geneset000566054	alkane 1-monooxygenase [Mycobacterium sp. AT1]	gi|1162385595|ref|OPX10087.1|	1e-210	91.29	99.21	741	k__Bacteria; p__Actinobacteria; c__Actinobacteria; o__Corynebacteriales; f__Mycobacteriaceae; g__Mycobacterium; s__Mycobacterium_sp._AT1
geneset000000317	hypothetical protein [Mycobacterium sp. BK558]	gi|1579035150|ref|WP_130377119.1|	9.8e-110	68.4	99.65	406	k__Bacteria; p__Actinobacteria; c__Actinobacteria; o__Corynebacteriales; f__Mycobacteriaceae; g__Mycobacterium; s__Mycobacterium_sp._BK558
geneset000022527	uncharacterized protein DUF58 [Mycobacterium sp. BK558]	gi|1577126994|ref|RZT14305.1|	4.2e-130	96.71	100	473	k__Bacteria; p__Actinobacteria; c__Actinobacteria; o__Corynebacteriales; f__Mycobacteriaceae; g__Mycobacterium; s__Mycobacterium_sp._BK558
geneset000022728	DUF222 domain-containing protein [Mycobacterium sp. BK558]	gi|1579036790|ref|WP_130378759.1|	2.9e-31	66.39	100	144	k__Bacteria; p__Actinobacteria; c__Actinobacteria; o__Corynebacteriales; f__Mycobacteriaceae; g__Mycobacterium; s__Mycobacterium_sp._BK558
geneset000022788	cytochrome c biogenesis protein CcdA [Mycobacterium sp. BK558]	gi|1579034594|ref|WP_130376563.1|	1.3e-95	80.74	100	359	k__Bacteria; p__Actinobacteria; c__Actinobacteria; o__Corynebacteriales; f__Mycobacteriaceae; g__Mycobacterium; s__Mycobacterium_sp._BK558
geneset000023573	copper/silver-translocating P-type ATPase/heavy metal-(Cd/Co/Hg/Pb/Zn)-translocating P-type ATPase,TIGR01512 [Mycobacterium sp. BK558]	gi|1577124285|ref|RZT11608.1|	2.2e-65	74.07	99.47	258	k__Bacteria; p__Actinobacteria; c__Actinobacteria; o__Corynebacteriales; f__Mycobacteriaceae; g__Mycobacterium; s__Mycobacterium_sp._BK558
geneset000051824	asparaginase [Mycobacterium sp. BK558]	gi|1579036502|ref|WP_130378471.1|	7.2e-30	73.12	100	139	k__Bacteria; p__Actinobacteria; c__Actinobacteria; o__Corynebacteriales; f__Mycobacteriaceae; g__Mycobacterium; s__Mycobacterium_sp._BK558
geneset000052166	glutamate-5-semialdehyde dehydrogenase [Mycobacterium sp. BK558]	gi|1579036863|ref|WP_130378832.1|	3e-200	89.02	100	707	k__Bacteria; p__Actinobacteria; c__Actinobacteria; o__Corynebacteriales; f__Mycobacteriaceae; g__Mycobacterium; s__Mycobacterium_sp._BK558
geneset000082401	hypothetical protein [Mycobacterium sp. BK558]	gi|1579033653|ref|WP_130375622.1|	4.1e-89	82.86	100	337	k__Bacteria; p__Actinobacteria; c__Actinobacteria; o__Corynebacteriales; f__Mycobacteriaceae; g__Mycobacterium; s__Mycobacterium_sp._BK558
geneset000082403	DUF429 domain-containing protein [Mycobacterium sp. BK558]	gi|1579033650|ref|WP_130375619.1|	1.3e-259	80.11	98.44	904	k__Bacteria; p__Actinobacteria; c__Actinobacteria; o__Corynebacteriales; f__Mycobacteriaceae; g__Mycobacterium; s__Mycobacterium_sp._BK558
geneset000089149	oxidoreductase [Mycobacterium sp. BK558]	gi|1579033475|ref|WP_130375444.1|	5.9e-106	80.88	96.54	393	k__Bacteria; p__Actinobacteria; c__Actinobacteria; o__Corynebacteriales; f__Mycobacteriaceae; g__Mycobacterium; s__Mycobacterium_sp._BK558
geneset000151571	ATP-dependent helicase [Mycobacterium sp. BK558]	gi|1579035057|ref|WP_130377026.1|	5.3e-243	93.68	100	849	k__Bacteria; p__Actinobacteria; c__Actinobacteria; o__Corynebacteriales; f__Mycobacteriaceae; g__Mycobacterium; s__Mycobacterium_sp._BK558
geneset000151840	putative glutamine amidotransferase [Mycobacterium sp. BK558]	gi|1577126561|ref|RZT13872.1|	3e-112	84.17	99.17	414	k__Bacteria; p__Actinobacteria; c__Actinobacteria; o__Corynebacteriales; f__Mycobacteriaceae; g__Mycobacterium; s__Mycobacterium_sp._BK558
geneset000151869	hypothetical protein [Mycobacterium sp. BK558]	gi|1579036407|ref|WP_130378376.1|	6.7e-130	86.82	100	473	k__Bacteria; p__Actinobacteria; c__Actinobacteria; o__Corynebacteriales; f__Mycobacteriaceae; g__Mycobacterium; s__Mycobacterium_sp._BK558
geneset000152070	hypothetical protein [Mycobacterium sp. BK558]	gi|1579033339|ref|WP_130375308.1|	2.1e-47	76.52	88.59	198	k__Bacteria; p__Actinobacteria; c__Actinobacteria; o__Corynebacteriales; f__Mycobacteriaceae; g__Mycobacterium; s__Mycobacterium_sp._BK558
geneset000153543	cytochrome bc complex cytochrome b subunit [Mycobacterium sp. BK558]	gi|1579036026|ref|WP_130377995.1|	1.4e-85	90.48	92.31	325	k__Bacteria; p__Actinobacteria; c__Actinobacteria; o__Corynebacteriales; f__Mycobacteriaceae; g__Mycobacterium; s__Mycobacterium_sp._BK558
geneset000192419	proteasome ATPase [Mycobacterium sp. BK558]	gi|1579035969|ref|WP_130377938.1|	0	94.29	100	1127	k__Bacteria; p__Actinobacteria; c__Actinobacteria; o__Corynebacteriales; f__Mycobacteriaceae; g__Mycobacterium; s__Mycobacterium_sp._BK558
[truncated: 373,411+ more rows]

## Sheet: Table S4
Table S4. KEGG annotation of non-redundant genes
[truncated: 187,973 more rows]

[truncated: 8 more sheets: Table S5, Table S6, Table S7, Table S8, Table S9, Table S110, Table S11, Table S12]
